# Supplementary material for: Cracking the Code: Unveiling the Diversity of Carbapenem-Resistant Klebsiella pneumoniae Clones in the Arabian Peninsula through Genomic Surveillance
Source: Antibiotics (Basel). 2023 Jun 21;12(7):1081. doi: 10.3390/antibiotics12071081 (PMC10376398; doi:10.3390/antibiotics12071081)
Supplement: Supplementary file 1 [file antibiotics-12-01081-s001.zip]

Archive with 1 entries (1 files):
- antibiotics-2424027-supplementary.xlsx
