# Supplementary material for: Cracking the Code: Unveiling the Diversity of Carbapenem-Resistant Klebsiella pneumoniae Clones in the Arabian Peninsula through Genomic Surveillance
Source: Antibiotics (Basel). 2023 Jun 21;12(7):1081. doi: 10.3390/antibiotics12071081 (PMC10376398; doi:10.3390/antibiotics12071081)
Supplement: Supplementary file 1 [file antibiotics-12-01081-s001.zip › antibiotics-2424027-supplementary.xlsx]

## Sheet: Supplementary Table S1
Supplementary Table S1: Genomic characterization, epidemiology and carbapenemase genes description of 720 Klebsiella pneumoniae collected from six countries around the Arabian Peninsula
Sample ID	Approximated Genome Size (Mbases)	ST (K. pneumoniae MLST)	Complex Type (K. pneumoniae sensu lato cgMLST)	Collection Date (Sample)	Country of Isolation (Source)	SRA Sample Accession	Host	Isolation Source	Sequencer Platform	Contig Count (Assembled)	N50 (Assembled)	GC-Content (Assembled)	Max Contig Length (Assembled)	Min Contig Length (Assembled)	Avg. Contig Length (Assembled)	Capsular type (K locus)	O antigen serotype	Carbapenem resistance genes	Colistin resistance genes
105A ERX3901445	5.8	14	729	31-Jul-2018	Saudi Arabia	ERS4295870	Homo sapiens	Human body sites or biosamples	ILLUMINA	187	157431	56.8	850865	200	31191	KL2	O1	blaNDM-1 / blaOXA-48 (carbapenemase)
105ARp ERX3901462	5.5	14	729	17-Aug-2018	Saudi Arabia	ERS4295887	Homo sapiens	Human body sites or biosamples	ILLUMINA	93	306836	57.4	851187	201	59147	KL2	O1
105B ERX3901419	5.0	14	729	05-Jul-2018	Saudi Arabia	ERS4295844	Homo sapiens	Human body sites or biosamples	ILLUMINA	143	90123	58.2	187532	206	35136	KL135	O3	blaNDM-1
105F ERX3901461	5.5	14	729	16-Aug-2018	Saudi Arabia	ERS4295886	Homo sapiens	Human body sites or biosamples	ILLUMINA	104	176018	57.5	847840	200	52584	KL2	O1
105H ERX3901442	5.9	307	7407	28-Jul-2018	Saudi Arabia	ERS4295867	Homo sapiens	Human body sites or biosamples	ILLUMINA	350	171577	56.6	789307	200	16732	KL102	O2afg
105J ERX3901465	5.3	14	729	20-Aug-2018	Saudi Arabia	ERS4295890	Homo sapiens	Human body sites or biosamples	ILLUMINA	70	276212	57.6	850822	200	75437	KL2	O1
105K ERX3901443	5.5	2096	2486	29-Jul-2018	Saudi Arabia	ERS4295868	Homo sapiens	Human body sites or biosamples	ILLUMINA	91	218556	57.2	544082	200	60953	KL107	O1	blaOXA-232 (carbapenemase)
105KRp ERX3901446	5.6	101	7408	01-Aug-2018	Saudi Arabia	ERS4295871	Homo sapiens	Human body sites or biosamples	ILLUMINA	87	352939	57.0	831117	203	64221	KL17	O1	blaNDM-1 / blaOXA-48 (carbapenemase)
10MC160002271	5.7	383	2903	NA	Qatar	SRS7307385	Homo sapiens	Human body sites or biosamples	ILLUMINA	272	48908	56.6	150649	200	20902	KL30	O1	blaNDM-5 / blaOXA-48 (carbapenemase)
112C ERX3901441	5.4	48	7409	27-Jul-2018	Saudi Arabia	ERS4295866	Homo sapiens	Human body sites or biosamples	ILLUMINA	119	234509	57.5	521965	201	45783	KL107	O1	blaOXA-48 (carbapenemase)
124F ERX3901463	5.6	101	7408	18-Aug-2018	Saudi Arabia	ERS4295888	Homo sapiens	Human body sites or biosamples	ILLUMINA	183	111277	57.3	335038	204	30388	KL107	O1	blaNDM-1 / blaOXA-48 (carbapenemase)
15 ERX3901399	5.5	14	729	15-Jun-2018	Saudi Arabia	ERS4295824	Homo sapiens	Human body sites or biosamples	ILLUMINA	153	152377	57.4	575538	211	36226	KL2	O1	blaNDM-1
16A ERX3901400	5.4	48	7409	16-Jun-2018	Saudi Arabia	ERS4295825	Homo sapiens	Human body sites or biosamples	ILLUMINA	91	250423	57.3	599298	201	59082	KL124	O1
184 ERX3901256	5.5	45	4287	23-Jan-2018	Saudi Arabia	ERS4295681	Homo sapiens	Human body sites or biosamples	ILLUMINA	137	203136	57.2	460379	200	40305	KL43	O2a	blaOXA-48 (carbapenemase)
196 ERX3901382	5.7	14	729	29-May-2018	Saudi Arabia	ERS4295807	Homo sapiens	Human body sites or biosamples	ILLUMINA	135	200272	56.9	635412	201	42408	KL2	O1	blaNDM-1
206 ERX3901243	5.8	2096	7418	10-Jan-2018	Saudi Arabia	ERS4295668	Homo sapiens	Human body sites or biosamples	ILLUMINA	157	287259	56.7	850052	200	37124	KL64	O1
207B ERX3901468	5.4	2096	1294	23-Aug-2018	Saudi Arabia	ERS4295893	Homo sapiens	Human body sites or biosamples	ILLUMINA	76	334741	57.3	850952	200	71618	KL64	O1	blaOXA-232 (carbapenemase)
208F ERX3901456	5.7	101	7421	11-Aug-2018	Saudi Arabia	ERS4295881	Homo sapiens	Human body sites or biosamples	ILLUMINA	135	350481	56.8	787858	205	42429	KL64	O1	blaNDM-1 / blaOXA-48 (carbapenemase)
20pp ERX3901403	5.7	13	7423	19-Jun-2018	Saudi Arabia	ERS4295828	Homo sapiens	Human body sites or biosamples	ILLUMINA	125	269119	57.3	608709	201	45419	KL107	OL102
213 ERX3901262	5.8	14	729	29-Jan-2018	Saudi Arabia	ERS4295687	Homo sapiens	Human body sites or biosamples	ILLUMINA	133	197853	56.8	502374	203	43408	KL2	O1	blaNDM-1 / blaOXA-48 (carbapenemase)
217 ERX3901268	5.5	2096	7418	04-Feb-2018	Saudi Arabia	ERS4295693	Homo sapiens	Human body sites or biosamples	ILLUMINA	101	287170	57.3	598661	204	54389	KL64	O1
231 ERX3901429	5.7	2096	2216	15-Jul-2018	Saudi Arabia	ERS4295854	Homo sapiens	Human body sites or biosamples	ILLUMINA	101	349804	56.8	851172	204	56904	KL64	O1	blaOXA-232 (carbapenemase)
234 ERX3901244	5.8	2096	2216	11-Jan-2018	Saudi Arabia	ERS4295669	Homo sapiens	Human body sites or biosamples	ILLUMINA	144	200451	56.7	518804	200	40527	KL64	O1	blaOXA-232 (carbapenemase)
235 ERX3901466	5.7	2096	2486	21-Aug-2018	Saudi Arabia	ERS4295891	Homo sapiens	Human body sites or biosamples	ILLUMINA	110	334210	56.9	852674	200	51649	KL64	O1	blaOXA-232 (carbapenemase)
242F ERX3901430	5.7	15	7425	16-Jul-2018	Saudi Arabia	ERS4295855	Homo sapiens	Human body sites or biosamples	ILLUMINA	116	240291	56.7	469935	200	49039	KL64	O1	blaOXA-48 (carbapenemase)
247 ERX3901431	5.8	2096	7418	17-Jul-2018	Saudi Arabia	ERS4295856	Homo sapiens	Human body sites or biosamples	ILLUMINA	113	335141	56.7	761013	207	51714	KL64	O1	blaOXA-232 (carbapenemase)
248 ERX3901432	5.8	2096	7418	18-Jul-2018	Saudi Arabia	ERS4295857	Homo sapiens	Human body sites or biosamples	ILLUMINA	132	161979	56.7	702500	212	44215	KL64	O1	blaOXA-232 (carbapenemase)
29A ERX3901405	5.4	280	7426	21-Jun-2018	Saudi Arabia	ERS4295830	Homo sapiens	Human body sites or biosamples	ILLUMINA	134	172444	57.4	459567	207	40215	KL23	O2afg	blaOXA-48 (carbapenemase)
29C ERX3901439	5.5	48	7409	25-Jul-2018	Saudi Arabia	ERS4295864	Homo sapiens	Human body sites or biosamples	ILLUMINA	142	177878	57.3	517826	205	39021	KL124	O1	blaOXA-48 (carbapenemase)
29Crp ERX3901458	5.4	48	7409	13-Aug-2018	Saudi Arabia	ERS4295883	Homo sapiens	Human body sites or biosamples	ILLUMINA	128	207848	57.6	458170	201	42385	KL107	OL102	blaOXA-48 (carbapenemase)
30 ERX3901407	5.6	392	7427	23-Jun-2018	Saudi Arabia	ERS4295832	Homo sapiens	Human body sites or biosamples	ILLUMINA	134	178786	57.2	482790	201	41708	KL107	O4
301B ERX3901433	5.7	101	7421	19-Jul-2018	Saudi Arabia	ERS4295858	Homo sapiens	Human body sites or biosamples	ILLUMINA	153	240972	56.9	788014	200	37364	N/A	N/A	blaNDM-1 / blaOXA-48 (carbapenemase)
303 ERX3901434	5.4	610	7428	20-Jul-2018	Saudi Arabia	ERS4295859	Homo sapiens	Human body sites or biosamples	ILLUMINA	117	348503	57.4	641707	209	46231	KL55	O3/O3a	blaOXA-48 (carbapenemase)
304 ERX3901435	5.8	2096	7429	21-Jul-2018	Saudi Arabia	ERS4295860	Homo sapiens	Human body sites or biosamples	ILLUMINA	149	161893	56.7	462914	200	39147	KL64	O1	blaOXA-232 (carbapenemase)
305 ERX3901436	5.5	14	729	22-Jul-2018	Saudi Arabia	ERS4295861	Homo sapiens	Human body sites or biosamples	ILLUMINA	145	135908	57.6	699690	200	37718	KL5	O1	blaNDM-1
309 ERX3901245	5.4	2096	7430	12-Jan-2018	Saudi Arabia	ERS4295670	Homo sapiens	Human body sites or biosamples	ILLUMINA	89	188233	57.5	574550	213	60927	KL107	O2a
311 ERX3901251	5.4	610	7428	18-Jan-2018	Saudi Arabia	ERS4295676	Homo sapiens	Human body sites or biosamples	ILLUMINA	101	357291	57.4	685972	201	53499	KL55	O3/O3a	blaOXA-48 (carbapenemase)
313 ERX3901437	5.7	101	7408	23-Jul-2018	Saudi Arabia	ERS4295862	Homo sapiens	Human body sites or biosamples	ILLUMINA	127	222544	56.9	680445	205	44760	KL17	O1	blaOXA-48 (carbapenemase)
315 ERX3901263	5.8	2096	2486	30-Jan-2018	Saudi Arabia	ERS4295688	Homo sapiens	Human body sites or biosamples	ILLUMINA	147	161991	56.7	575742	200	39720	KL64	O1	blaOXA-232 (carbapenemase)
316 ERX3901438	5.8	2096	7418	24-Jul-2018	Saudi Arabia	ERS4295863	Homo sapiens	Human body sites or biosamples	ILLUMINA	117	200254	56.8	851446	206	49513	KL64	O1	blaOXA-232 (carbapenemase)
323 ERX3901291	5.3	15	7411	27-Feb-2018	Saudi Arabia	ERS4295716	Homo sapiens	Human body sites or biosamples	ILLUMINA	171	93687	57.8	220053	201	30968	KL166	O3	blaNDM-1 / blaOXA-48 (carbapenemase)
324 ERX3901299	5.3	14	7424	07-Mar-2018	Saudi Arabia	ERS4295724	Homo sapiens	Human body sites or biosamples	ILLUMINA	134	144306	57.6	443753	200	39816	KL50	O2a	blaOXA-48 (carbapenemase)
324Rp ERX3901464	5.7	2096	7441	19-Aug-2018	Saudi Arabia	ERS4295889	Homo sapiens	Human body sites or biosamples	ILLUMINA	104	242023	56.8	595649	200	55054	KL107	O1	blaOXA-48 (carbapenemase)
326 ERX3901313	5.3	610	7428	21-Mar-2018	Saudi Arabia	ERS4295738	Homo sapiens	Human body sites or biosamples	ILLUMINA	289	53994	57.5	199045	200	18450	KL55	O3/O3a
327 ERX3901321	5.6	2096	7418	29-Mar-2018	Saudi Arabia	ERS4295746	Homo sapiens	Human body sites or biosamples	ILLUMINA	457	28534	57.0	151981	200	12247	KL64	O1	blaOXA-232 (carbapenemase)
328 ERX3901327	5.6	110	7443	04-Apr-2018	Saudi Arabia	ERS4295752	Homo sapiens	Human body sites or biosamples	ILLUMINA	347	63430	56.8	236348	200	16213	KL108	O1	blaOXA-48 (carbapenemase)
329 ERX3901467	5.7	2096	7441	22-Aug-2018	Saudi Arabia	ERS4295892	Homo sapiens	Human body sites or biosamples	ILLUMINA	113	255316	56.8	698034	200	50816	KL64	O1	blaOXA-48 (carbapenemase)
333 ERX3901350	5.6	610	7428	27-Apr-2018	Saudi Arabia	ERS4295775	Homo sapiens	Human body sites or biosamples	ILLUMINA	130	141419	56.9	420372	200	43114	KL55	O3/O3a	blaOXA-48 (carbapenemase)
335 ERX3901285	5.8	2096	1294	21-Feb-2018	Saudi Arabia	ERS4295710	Homo sapiens	Human body sites or biosamples	ILLUMINA	817	21789	56.9	86099	200	7076	KL64	O1	blaOXA-232 (carbapenemase)
340 ERX3901314	5.7	2096	2216	22-Mar-2018	Saudi Arabia	ERS4295739	Homo sapiens	Human body sites or biosamples	ILLUMINA	143	153517	56.8	537648	200	40166	KL64	O1	blaOXA-232 (carbapenemase)
341 ERX3901322	5.6	14	7447	30-Mar-2018	Saudi Arabia	ERS4295747	Homo sapiens	Human body sites or biosamples	ILLUMINA	124	140665	56.9	519386	210	45338	KL2	O1	blaOXA-48 (carbapenemase)
343 ERX3901453	5.5	2096	2486	08-Aug-2018	Saudi Arabia	ERS4295878	Homo sapiens	Human body sites or biosamples	ILLUMINA	97	184479	57.4	504838	200	57057	KL50	O1	blaOXA-232 (carbapenemase)
345 ERX3901460	5.8	307	2145	15-Aug-2018	Saudi Arabia	ERS4295885	Homo sapiens	Human body sites or biosamples	ILLUMINA	183	188368	56.8	576885	202	31476	KL102	O2afg	blaOXA-48 (carbapenemase)
349 ERX3901278	5.7	2096	2486	14-Feb-2018	Saudi Arabia	ERS4295703	Homo sapiens	Human body sites or biosamples	ILLUMINA	144	144122	57.0	537648	204	39303	KL64	O1	blaOXA-232 (carbapenemase)
351 ERX3901293	5.7	14	7424	01-Mar-2018	Saudi Arabia	ERS4295718	Homo sapiens	Human body sites or biosamples	ILLUMINA	217	112317	56.9	443469	200	26233	KL2	O2a	blaOXA-48 (carbapenemase)
353 ERX3901307	5.7	2096	7441	15-Mar-2018	Saudi Arabia	ERS4295732	Homo sapiens	Human body sites or biosamples	ILLUMINA	502	24464	56.8	131891	200	11412	KL64	O2a	blaOXA-48 (carbapenemase)
354 ERX3901376	5.3	45	7450	23-May-2018	Saudi Arabia	ERS4295801	Homo sapiens	Human body sites or biosamples	ILLUMINA	253	82183	57.8	319283	200	21083	KL107	O3
362 ERX3901454	5.7	2096	7418	09-Aug-2018	Saudi Arabia	ERS4295879	Homo sapiens	Human body sites or biosamples	ILLUMINA	106	242286	56.7	731885	200	53378	KL64	O1
363 ERX3901337	5.8	2096	2486	14-Apr-2018	Saudi Arabia	ERS4295762	Homo sapiens	Human body sites or biosamples	ILLUMINA	294	85258	56.7	432550	200	19817	KL64	O1	blaOXA-232 (carbapenemase)
369 ERX3901344	5.7	2096	7442	21-Apr-2018	Saudi Arabia	ERS4295769	Homo sapiens	Human body sites or biosamples	ILLUMINA	126	174658	56.8	493924	202	45500	KL64	O1	blaOXA-48 (carbapenemase)
373 ERX3901279	5.7	2096	7452	15-Feb-2018	Saudi Arabia	ERS4295704	Homo sapiens	Human body sites or biosamples	ILLUMINA	164	125404	56.8	365658	200	34578	KL64	O1	blaOXA-232 (carbapenemase)
374 ERX3901287	5.7	2096	7441	23-Feb-2018	Saudi Arabia	ERS4295712	Homo sapiens	Human body sites or biosamples	ILLUMINA	153	142348	56.8	443496	200	37453	KL64	O1	blaOXA-48 (carbapenemase)
377 ERX3901308	5.4	2096	7455	16-Mar-2018	Saudi Arabia	ERS4295733	Homo sapiens	Human body sites or biosamples	ILLUMINA	122	186679	57.3	524724	206	44647	KL64	O1	blaOXA-48 (carbapenemase)
382 ERX3901451	5.4	2096	2486	06-Aug-2018	Saudi Arabia	ERS4295876	Homo sapiens	Human body sites or biosamples	ILLUMINA	92	200191	57.3	663832	207	59148	KL64	O1	blaOXA-232 (carbapenemase)
385 ERX3901338	5.7	2096	7418	15-Apr-2018	Saudi Arabia	ERS4295763	Homo sapiens	Human body sites or biosamples	ILLUMINA	168	123238	56.8	443580	200	34131	KL64	O1	blaOXA-232 (carbapenemase)
387 ERX3901352	5.7	2096	7418	29-Apr-2018	Saudi Arabia	ERS4295777	Homo sapiens	Human body sites or biosamples	ILLUMINA	139	140605	56.8	447041	200	41186	KL64	O1	blaOXA-232 (carbapenemase)
389 ERX3901288	5.6	14	7424	24-Feb-2018	Saudi Arabia	ERS4295713	Homo sapiens	Human body sites or biosamples	ILLUMINA	179	133852	57.0	443556	200	31078	KL2	O1	blaOXA-48 (carbapenemase)
391 ERX3901452	5.5	2096	7441	07-Aug-2018	Saudi Arabia	ERS4295877	Homo sapiens	Human body sites or biosamples	ILLUMINA	88	286878	57.3	595547	208	62011	KL64	O1	blaOXA-48 (carbapenemase)
392 ERX3901309	5.5	2096	2216	17-Mar-2018	Saudi Arabia	ERS4295734	Homo sapiens	Human body sites or biosamples	ILLUMINA	174	136137	57.3	349780	200	31841	KL64	O1	blaOXA-232 (carbapenemase)
393 ERX3901317	5.5	11	7459	25-Mar-2018	Saudi Arabia	ERS4295742	Homo sapiens	Human body sites or biosamples	ILLUMINA	152	131868	57.4	352590	212	36210	KL107	OL102	blaNDM-1
396 ERX3901387	5.4	2096	7452	03-Jun-2018	Saudi Arabia	ERS4295812	Homo sapiens	Human body sites or biosamples	ILLUMINA	102	231453	57.4	529896	202	52792	KL64	O1	blaOXA-232 (carbapenemase)
399 ERX3901339	5.8	2096	1294	16-Apr-2018	Saudi Arabia	ERS4295764	Homo sapiens	Human body sites or biosamples	ILLUMINA	238	137926	56.8	443821	200	24344	KL64	O1	blaOXA-232 (carbapenemase)
400 ERX3901346	5.3	147	7461	23-Apr-2018	Saudi Arabia	ERS4295771	Homo sapiens	Human body sites or biosamples	ILLUMINA	106	167990	57.7	546650	201	49793	KL107	OL102	blaNDM-1
403 ERX3901281	5.9	11	7462	17-Feb-2018	Saudi Arabia	ERS4295706	Homo sapiens	Human body sites or biosamples	ILLUMINA	165	129428	56.8	564303	200	35633	KL14	O3b	blaOXA-48 (carbapenemase)
404 ERX3901457	5.6	2096	7463	12-Aug-2018	Saudi Arabia	ERS4295882	Homo sapiens	Human body sites or biosamples	ILLUMINA	114	201173	57.3	349776	205	49108	KL50	O1	blaOXA-232 (carbapenemase)
405 ERX3901289	5.8	2096	7464	25-Feb-2018	Saudi Arabia	ERS4295714	Homo sapiens	Human body sites or biosamples	ILLUMINA	417	37950	56.7	146869	200	13896	KL64	O1	blaOXA-232 (carbapenemase)
406 ERX3901296	5.8	14	729	04-Mar-2018	Saudi Arabia	ERS4295721	Homo sapiens	Human body sites or biosamples	ILLUMINA	379	37713	56.8	159255	200	15178	KL2	O1	blaNDM-1
410 ERX3901447	5.5	14	729	02-Aug-2018	Saudi Arabia	ERS4295872	Homo sapiens	Human body sites or biosamples	ILLUMINA	99	201170	57.4	696671	200	55513	KL2	O1
411 ERX3901332	5.6	101	7466	09-Apr-2018	Saudi Arabia	ERS4295757	Homo sapiens	Human body sites or biosamples	ILLUMINA	122	256446	57.1	619371	204	45780	KL17	O1	blaOXA-48 (carbapenemase)
414 ERX3901347	5.7	2096	2486	24-Apr-2018	Saudi Arabia	ERS4295772	Homo sapiens	Human body sites or biosamples	ILLUMINA	133	157483	56.8	542981	203	43132	KL64	O1	blaOXA-232 (carbapenemase)
415 ERX3901354	5.8	2096	2486	01-May-2018	Saudi Arabia	ERS4295779	Homo sapiens	Human body sites or biosamples	ILLUMINA	346	44934	56.7	202863	200	16858	KL64	O1	blaOXA-232 (carbapenemase)
417 ERX3901282	5.4	2096	2486	18-Feb-2018	Saudi Arabia	ERS4295707	Homo sapiens	Human body sites or biosamples	ILLUMINA	126	143544	57.4	672750	200	43077	KL166	O1	blaOXA-232 (carbapenemase)
419 ERX3901297	5.8	2096	2486	05-Mar-2018	Saudi Arabia	ERS4295722	Homo sapiens	Human body sites or biosamples	ILLUMINA	189	123242	56.7	349784	200	30857	KL64	O1	blaOXA-232 (carbapenemase)
41C ERX3901247	5.7	377	7413	14-Jan-2018	Saudi Arabia	ERS4295672	Homo sapiens	Human body sites or biosamples	ILLUMINA	186	140177	57.1	350707	204	30517	KL102	O2afg	blaOXA-48 (carbapenemase)
420 ERX3901304	5.7	2096	7441	12-Mar-2018	Saudi Arabia	ERS4295729	Homo sapiens	Human body sites or biosamples	ILLUMINA	139	140641	56.8	697366	200	41296	KL64	O1	blaOXA-48 (carbapenemase)
421 ERX3901311	5.6	3510	7468	19-Mar-2018	Saudi Arabia	ERS4295736	Homo sapiens	Human body sites or biosamples	ILLUMINA	339	132633	57.4	433425	200	16395	KL177	O5	blaKPC-2 (carbapenemase)
424 ERX3901440	5.8	2096	7418	26-Jul-2018	Saudi Arabia	ERS4295865	Homo sapiens	Human body sites or biosamples	ILLUMINA	121	201287	56.8	696577	200	47958	KL64	O1
425 ERX3901450	5.5	2096	7469	05-Aug-2018	Saudi Arabia	ERS4295875	Homo sapiens	Human body sites or biosamples	ILLUMINA	111	184423	57.3	696361	204	49921	KL64	O1	blaOXA-232 (carbapenemase)
427 ERX3901348	5.7	2096	2486	25-Apr-2018	Saudi Arabia	ERS4295773	Homo sapiens	Human body sites or biosamples	ILLUMINA	178	134991	56.8	381869	200	32260	KL64	O1	blaOXA-232 (carbapenemase)
428 ERX3901355	5.8	2096	2486	02-May-2018	Saudi Arabia	ERS4295780	Homo sapiens	Human body sites or biosamples	ILLUMINA	192	129920	56.7	367325	201	30339	KL64	O1	blaOXA-232 (carbapenemase)
430 ERX3901283	5.8	2096	2486	19-Feb-2018	Saudi Arabia	ERS4295708	Homo sapiens	Human body sites or biosamples	ILLUMINA	242	90289	56.7	349852	200	24093	KL64	O2a	blaOXA-232 (carbapenemase)
435 ERX3901448	5.3	14	729	03-Aug-2018	Saudi Arabia	ERS4295873	Homo sapiens	Human body sites or biosamples	ILLUMINA	82	254596	57.5	492851	204	64858	KL2	O1
438 ERX3901312	5.2	2096	7470	20-Mar-2018	Saudi Arabia	ERS4295737	Homo sapiens	Human body sites or biosamples	ILLUMINA	200	83829	57.9	349750	200	26098	KL107	OL102
440S ERX3901444	5.7	307	7407	30-Jul-2018	Saudi Arabia	ERS4295869	Homo sapiens	Human body sites or biosamples	ILLUMINA	116	225702	56.8	789623	205	49004	KL102	O2afg	blaNDM-1
442S ERX3901455	5.6	23	7216	10-Aug-2018	Saudi Arabia	ERS4295880	Homo sapiens	Human body sites or biosamples	ILLUMINA	76	289293	57.3	682546	201	73119	KL1	O1
448-S ERX3901356	5.7	219		03-May-2018	Saudi Arabia	ERS4295781	Homo sapiens	Human body sites or biosamples	ILLUMINA	1007	15770	56.8	79214	200	5627	KL114	O1
48B ERX3901259	5.9	14	729	26-Jan-2018	Saudi Arabia	ERS4295684	Homo sapiens	Human body sites or biosamples	ILLUMINA	205	140653	56.7	452144	200	28654	N/A	N/A	blaNDM-1
55 ERX3901416	5.7	268	7479	02-Jul-2018	Saudi Arabia	ERS4295841	Homo sapiens	Human body sites or biosamples	ILLUMINA	125	310463	57.0	442384	203	45888	KL20	O2a
ABC127	5.8	14	657	2012	UAE	ERP128943	Homo sapiens	Human body sites or biosamples	ILLUMINA	125	191826	56.8	849538	265	46473	KL2	O1	blaNDM-1 / blaOXA-232 (carbapenemase)
ABC131	6.0	14	658	2012	UAE	ERP128943	Homo sapiens	Human body sites or biosamples	ILLUMINA	232	173434	56.6	524733	221	25695	KL2	O1	blaNDM-1
ABC139 ERX5657259	5.9	14	657	2013	UAE	ERS6838671	Homo sapiens	Human body sites or biosamples	ILLUMINA	250	83557	56.7	288472	200	23557	KL2	O1	blaNDM-1
ABC220 ERX5658053	5.7	14	6273	2012	UAE	ERS6839271	Homo sapiens	Human body sites or biosamples	ILLUMINA	160	157503	57.1	436694	206	35615	KL2	O1	blaKPC-2 (carbapenemase)
ABC225 ERX5658054	5.6	14	657	2013	UAE	ERS6839272	Homo sapiens	Human body sites or biosamples	ILLUMINA	286	49230	57.2	130827	206	19728	KL2	O2a
ABC229 ERX5657272	5.8	14	1294	2013	UAE	ERS6838676	Homo sapiens	Human body sites or biosamples	ILLUMINA	563	60604	56.7	307021	209	10234	KL64	O1	blaNDM-1
ABC232 ERX5658046	5.9	14	2211	2013	UAE	ERS6839264	Homo sapiens	Human body sites or biosamples	ILLUMINA	393	39841	56.8	205328	200	14912	KL2	O2a
ABC240 ERX5657264	5.8	14	2212	2013	UAE	ERS6838675	Homo sapiens	Human body sites or biosamples	ILLUMINA	213	97639	57.1	393110	200	27164	KL2	O1	blaNDM-1 / blaOXA-232 (carbapenemase)
ABC241 ERX5657977	5.7	14	1294	2013	UAE	ERS6839027	Homo sapiens	Human body sites or biosamples	ILLUMINA	258	58851	56.9	174151	206	22066	KL64	O1	blaNDM-1
ABC252	5.8	14	658	2014	UAE	ERS6837341	Homo sapiens	Human body sites or biosamples	ILLUMINA	156	191768	56.8	512109	209	37477	KL2	O1	blaNDM-1 / blaOXA-232 (carbapenemase)
ABC261 ERX5657235	6.0	14	658	2014	UAE	ERS6838666	Homo sapiens	Human body sites or biosamples	ILLUMINA	192	162015	56.6	459753	209	31016	KL2	O1	blaNDM-1 / blaOXA-162 (carbapenemase)
ABC270 ERX5658047	5.9	14	6274	2014	UAE	ERS6839265	Homo sapiens	Human body sites or biosamples	ILLUMINA	206	183912	56.6	369816	213	28836	KL2	O1	blaOXA-232 (carbapenemase)
ABC273 ERX5657261	5.8	14	1294	2014	UAE	ERS6838672	Homo sapiens	Human body sites or biosamples	ILLUMINA	230	79005	56.8	222781	204	25283	KL64	O1	blaNDM-1
ABC334 ERX5658051	5.8	14	2215	2014	UAE	ERS6839269	Homo sapiens	Human body sites or biosamples	ILLUMINA	244	64126	56.8	173939	202	23735	KL64	O1	blaOXA-232 (carbapenemase)
ABC375	5.9	14	1294	2014	UAE	ERS6839266	Homo sapiens	Human body sites or biosamples	ILLUMINA	159	163126	56.7	411735	213	36801	KL64	O1	blaOXA-232 (carbapenemase)
ABC497	5.7	14	658	2015	UAE	NA	Homo sapiens	Human body sites or biosamples	ILLUMINA	159	130040	56.7	387861	253	36068	KL2	O1	blaOXA-232 (carbapenemase)
ABC643 ERX5658052	5.8	14	2213	2015	UAE	ERS6839270	Homo sapiens	Human body sites or biosamples	ILLUMINA	235	65791	56.8	329878	200	24628	KL2	O1	blaNDM-1
ABC645	5.9	14	2214	2015	UAE	NA	Homo sapiens	Human body sites or biosamples	ILLUMINA	357	40201	56.8	162653	206	16484	KL2	O1	blaNDM-1 / blaOXA-162 (carbapenemase)
ABC681 ERX5657978	5.8	14	2214	2015	UAE	ERS6839209	Homo sapiens	Human body sites or biosamples	ILLUMINA	812	66565	56.6	301084	205	7129	KL2	O1	blaOXA-162 (carbapenemase)
ABC697	5.8	14	658	2014	UAE	NA	Homo sapiens	Human body sites or biosamples	ILLUMINA	308	49675	56.8	249991	200	18957	KL2	O2a	blaNDM-1 / blaOXA-162 (carbapenemase)
ABC703 ERX5657238	5.9	14	658	2015	UAE	ERS6838669	Homo sapiens	Human body sites or biosamples	ILLUMINA	1128	38915	56.5	164112	201	5250	KL2	O2a	blaNDM-1 / blaOXA-162 (carbapenemase)
ABC716	5.6	14	2215	2015	UAE	ERS6839267	Homo sapiens	Human body sites or biosamples	ILLUMINA	297	51873	56.9	150240	200	19014	KL64	O1
ABC83 ERX5657262	5.9	14	657		UAE	ERS6838673	Homo sapiens	Human body sites or biosamples	ILLUMINA	166	236343	56.7	1007363	221	35284	KL2	O1	blaNDM-1
BA1	5.8	14	1294	2015	Bahrain	ERS6839268	Homo sapiens	Human body sites or biosamples	ILLUMINA	326	38062	56.8	162719	202	17824	KL64	O2a	blaOXA-232
C12	5.9	395	1163		Qatar	SRS5391137	Homo sapiens	Human body sites or biosamples	ILLUMINA	812	53589	56.7	200627	200	7266	KL64	O1	blaNDM-5 / blaOXA-232 (carbapenemase)
CP22	5.7	337	7515		Qatar	SRS6282788	Homo sapiens	Human body sites or biosamples	ILLUMINA	230	127035	56.8	351922	200	24667	KL174	O1	blaNDM-1
CP22R	5.7	337	7515		Qatar	SRS7586435	Homo sapiens	Human body sites or biosamples	ILLUMINA	230	127035	56.8	351922	200	24667	KL174	O1	blaNDM-1
CP28	5.7	337	7515		Qatar	SRS6282831	Homo sapiens	Human body sites or biosamples	ILLUMINA	250	100438	56.8	359129	203	22658	KL174	O1	blaNDM-1
CP41	5.7	73	7516		Qatar	SRS7586410	Homo sapiens	Human body sites or biosamples	ILLUMINA	156	135994	56.9	353881	206	36372	KL25	O1	blaNDM-5
CP43	5.3	4961	7517		Qatar	SRS7586412	Homo sapiens	Human body sites or biosamples	ILLUMINA	187	181884	57.3	434972	200	28590	KL111	O3b	blaOXA-181 (carbapenemase)
CP44	5.5	307	7518		Qatar	SRS7586414	Homo sapiens	Human body sites or biosamples	ILLUMINA	119	161020	57.3	330740	203	46180	KL102	O2afg	blaNDM-5
CP5	5.6	14			Qatar	SRS6282842	Homo sapiens	Human body sites or biosamples	ILLUMINA	2041	5290	57.2	31211	200	2748	KL2	O1	blaNDM-1
CP56	5.5	340	7519		Qatar	SRS7586420	Homo sapiens	Human body sites or biosamples	ILLUMINA	216	100839	57.1	381608	205	25313	KL15	O4	blaNDM-1 / blaOXA-48 (carbapenemase)
CP58	5.9	73	7520		Qatar	SRS7586422	Homo sapiens	Human body sites or biosamples	ILLUMINA	246	105398	56.9	254915	200	23792	KL25	O1	blaNDM-1
CP59	5.8	73	7520		Qatar	SRS7586423	Homo sapiens	Human body sites or biosamples	ILLUMINA	236	137374	57.0	588710	200	24768	KL25	O1	blaNDM-1
CP60	5.6	17	7521		Qatar	SRS7586425	Homo sapiens	Human body sites or biosamples	ILLUMINA	207	95559	57.1	263598	200	27129	KL25	O5	blaNDM-1
CP62	5.5	4978	7522		Qatar	SRS7586427	Homo sapiens	Human body sites or biosamples	ILLUMINA	295	51779	57.0	143156	202	18684	KL136	O1	blaNDM-1
CP65 (C22)	5.7	397	7523		Qatar	SRS7586430	Homo sapiens	Human body sites or biosamples	ILLUMINA	243	105839	57.1	365896	202	23522	KL158	O1	blaNDM-1
CP7	5.6	268			Qatar	SRS6282852	Homo sapiens	Human body sites or biosamples	ILLUMINA	1548	7089	57.2	32803	200	3630	KL20	O2a
CP70	5.2	441	2580		Qatar	SRS7586432	Homo sapiens	Human body sites or biosamples	ILLUMINA	195	63511	57.5	193147	209	26865	KL174	O2afg	blaOXA-181 (carbapenemase)
CP72	5.2	2731	2323		Qatar	SRS7586433	Homo sapiens	Human body sites or biosamples	ILLUMINA	199	61622	57.5	203937	209	26360	KL145	OL103	blaOXA-48 (carbapenemase)
CP78	5.5	45	7524		Qatar	SRS7586437	Homo sapiens	Human body sites or biosamples	ILLUMINA	283	41798	57.1	251988	208	19520	KL102	O2a	blaOXA-48 (carbapenemase)
CP82	5.7	39	7525		Qatar	SRS7586441	Homo sapiens	Human body sites or biosamples	ILLUMINA	269	58673	57.0	260661	203	21091	KL43	O1	blaNDM-1
CP85N	5.5	16	7526		Qatar	SRS8746110	Homo sapiens	Human body sites or biosamples	ILLUMINA	132	132841	57.2	327861	209	41993	KL81	OL101	blaNDM-5 / blaOXA-181 (carbapenemase)
CP86	5.6	147	3180		Qatar	SRS7586443	Homo sapiens	Human body sites or biosamples	ILLUMINA	213	147922	57.1	492554	202	26403	KL10	O3/O3a	blaNDM-5 / blaOXA-232 (carbapenemase)
CP89	5.4	70	7527		Qatar	SRS8745647	Homo sapiens	Human body sites or biosamples	ILLUMINA	106	330059	57.3	825749	229	51195	KL136	O1	blaNDM-5
CP94	5.8	17	7528		Qatar	SRS8745651	Homo sapiens	Human body sites or biosamples	ILLUMINA	356	40217	56.8	190981	206	16285	KL2	O2afg	blaNDM-7
CP99	5.7	14	7529		Qatar	SRS8745642	Homo sapiens	Human body sites or biosamples	ILLUMINA	138	157296	57.0	420987	200	41051	KL16	O1	blaNDM-1 / blaOXA-48 (carbapenemase)
DHKp10 ERX5657998	6.0	14	2217	2015	UAE	ERS6839229	Homo sapiens	Human body sites or biosamples	ILLUMINA	698	39392	57.2	165672	201	8541	KL2	O1	blaOXA-162 (carbapenemase)
DHKp14 ERX5657973	5.9	14	2216	2015	UAE	ERS6839023	Homo sapiens	Human body sites or biosamples	ILLUMINA	1681	20264	56.7	75275	205	3519	KL64	O1	blaNDM-1
DHKp21 ERX5657092	5.8	14	2216	2016	UAE	ERS6838661	Homo sapiens	Human body sites or biosamples	ILLUMINA	750	51580	57.2	238917	185	7670	KL64	O1
DHKp31	5.7	14	658	2016	UAE	NA	Homo sapiens	Human body sites or biosamples	ILLUMINA	313	50506	56.9	230361	200	18320	KL2	O1	blaOXA-162 (carbapenemase)
DHKp6	5.7	14	2216	2015	UAE	ERS6850114	Homo sapiens	Human body sites or biosamples	ILLUMINA	190	97105	56.9	393204	206	30010	KL64	O1	blaNDM-1 / blaOXA-232 (carbapenemase)
DRR065611	5.9	101	7530	2011	Saudi Arabia	DRS040046	Homo sapiens	Human body sites or biosamples	ILLUMINA	115	202073	56.7	423680	516	50954	KL17	O1	blaVIM-29
E104	5.5	2074	7531		Qatar	SRS6282800	Homo sapiens	Human body sites or biosamples	ILLUMINA	143	124537	57.2	369645	205	38805	KL145	OL103
E107	5.4	4976	7532		Qatar	SRS6282811	Homo sapiens	Human body sites or biosamples	ILLUMINA	117	146545	57.4	419614	202	46419	KL23	O2afg
E143	5.4	13	7533		Qatar	SRS6282822	Homo sapiens	Human body sites or biosamples	ILLUMINA	98	225388	57.2	746903	221	55375	KL3	O1
E154	5.5	716	7534		Qatar	SRS6282856	Homo sapiens	Human body sites or biosamples	ILLUMINA	118	138978	57.0	444634	203	46190	KL110	O2a
E157	5.5	37	7535		Qatar	SRS6282857	Homo sapiens	Human body sites or biosamples	ILLUMINA	79	211844	57.2	409538	210	70052	KL12	OL103
E170	5.5	309	7536		Qatar	SRS6282789	Homo sapiens	Human body sites or biosamples	ILLUMINA	153	186223	57.2	402271	201	35622	KL42	O4
E175	5.4	4976	7532		Qatar	SRS6282790	Homo sapiens	Human body sites or biosamples	ILLUMINA	112	167199	57.4	393253	210	48266	KL23	O2afg
E184	5.8	307	7537		Qatar	SRS6282823	Homo sapiens	Human body sites or biosamples	ILLUMINA	153	123739	56.7	371834	200	37898	KL102	O2afg
E187	5.5	967	7538		Qatar	SRS6282824	Homo sapiens	Human body sites or biosamples	ILLUMINA	176	147262	57.2	388316	202	31126	KL18	O1
E188	5.4	219	844		Qatar	SRS6282825	Homo sapiens	Human body sites or biosamples	ILLUMINA	102	203271	57.2	419781	204	53138	KL114	O1
E190	5.5	20	7539		Qatar	SRS6282826	Homo sapiens	Human body sites or biosamples	ILLUMINA	105	159266	57.0	267256	209	52769	KL28	O1
E208	5.4	309	7536		Qatar	SRS6282827	Homo sapiens	Human body sites or biosamples	ILLUMINA	133	175500	57.2	374320	204	40755	KL42	O4
E213	5.4	309	7536		Qatar	SRS6282828	Homo sapiens	Human body sites or biosamples	ILLUMINA	189	99254	57.2	283426	202	28789	KL42	O4
E221	5.5	307	254		Qatar	SRS6282829	Homo sapiens	Human body sites or biosamples	ILLUMINA	291	50423	57.2	140999	203	18974	KL102	O2afg
E224	5.4	1119	7540		Qatar	SRS6282830	Homo sapiens	Human body sites or biosamples	ILLUMINA	171	147225	57.4	368908	205	31655	KL110	O3b
E227	5.4	111	7541		Qatar	SRS6282832	Homo sapiens	Human body sites or biosamples	ILLUMINA	97	169813	57.2	359418	200	55838	KL63	O1
E232	5.4	551	7542		Qatar	SRS6282833	Homo sapiens	Human body sites or biosamples	ILLUMINA	102	169973	57.3	517276	200	53065	KL10	O1
E247	5.4	1653	6052		Qatar	SRS6282834	Homo sapiens	Human body sites or biosamples	ILLUMINA	75	180367	57.2	751374	210	72160	KL102	O2afg
E285	5.6	45	7543		Qatar	SRS6282835	Homo sapiens	Human body sites or biosamples	ILLUMINA	118	112366	57.1	261579	210	47132	KL43	O2a
E293	5.4	391	7544		Qatar	SRS6282836	Homo sapiens	Human body sites or biosamples	ILLUMINA	101	193284	57.3	622234	204	53632	KL30	O1
E303	5.5	967	1345		Qatar	SRS6282837	Homo sapiens	Human body sites or biosamples	ILLUMINA	203	64481	57.2	209810	203	26917	KL18	O1
E306	5.4	4976	7532	21-Oct-2018	Qatar	SRS6282838	Homo sapiens	Rectal swab	ILLUMINA	112	150582	57.4	393525	210	48247	KL23	O2afg
E307	5.5	268	7545		Qatar	SRS6282839	Homo sapiens	Human body sites or biosamples	ILLUMINA	105	163557	57.3	371780	204	52583	KL20	O2a
E311	5.4	1653	6052		Qatar	SRS6282840	Homo sapiens	Human body sites or biosamples	ILLUMINA	78	153440	57.2	522547	210	69358	KL102	O2afg
E317	5.6	268	7546		Qatar	SRS6282841	Homo sapiens	Human body sites or biosamples	ILLUMINA	179	122173	57.0	446637	205	31513	KL109	O2afg
E32	5.1	48	7547		Qatar	SRS6282843	Homo sapiens	Human body sites or biosamples	ILLUMINA	79	348704	57.7	775177	201	64786	KL62	O1
E320	5.4	133	7548		Qatar	SRS6282844	Homo sapiens	Human body sites or biosamples	ILLUMINA	219	54344	57.4	222199	203	24709	KL116	O2a
E326	5.2	661			Qatar	SRS6282845	Homo sapiens	Human body sites or biosamples	ILLUMINA	1202	7672	57.4	51926	200	4298	KL28	O2a
E329	5.5	405	7549		Qatar	SRS6282846	Homo sapiens	Human body sites or biosamples	ILLUMINA	334	35749	57.1	118845	201	16606	KL151	O4
E341	5.7	336	7550		Qatar	SRS6282847	Homo sapiens	Human body sites or biosamples	ILLUMINA	546	23267	57.0	86471	200	10358	KL25	O5	blaNDM-1
E344	5.4	4976	7532		Qatar	SRS6282848	Homo sapiens	Human body sites or biosamples	ILLUMINA	153	92831	57.4	332845	210	35287	KL23	O2afg
E353	5.4	111	4850		Qatar	SRS6282849	Homo sapiens	Human body sites or biosamples	ILLUMINA	103	182335	57.2	426344	200	52570	KL63	O1
E356	5.6	485	7551		Qatar	SRS6282850	Homo sapiens	Human body sites or biosamples	ILLUMINA	113	177428	57.2	435242	200	49430	KL183	OL101
E359	5.5	37	7535		Qatar	SRS6282851	Homo sapiens	Human body sites or biosamples	ILLUMINA	106	161087	57.2	349714	210	52226	KL12	OL103
E37	5.6	889	7552		Qatar	SRS6282853	Homo sapiens	Human body sites or biosamples	ILLUMINA	122	201284	56.9	494570	225	45890	KL54	O1
E379R	5.5	37	7535		Qatar	SRS6282854	Homo sapiens	Human body sites or biosamples	ILLUMINA	170	81927	57.2	185617	202	32534	KL12	OL103
E401	5.4	307	571		Qatar	SRS6282791	Homo sapiens	Human body sites or biosamples	ILLUMINA	260	49637	57.3	138246	204	20591	KL102	O2afg
E403	5.5	37	7535		Qatar	SRS6282792	Homo sapiens	Human body sites or biosamples	ILLUMINA	210	66344	57.2	177180	205	26280	KL12	OL103
E416	5.7	45	886		Qatar	SRS6282794	Homo sapiens	Human body sites or biosamples	ILLUMINA	123	177708	57.1	457209	210	45951	KL52	OL101
E428	5.5	307	5630		Qatar	SRS6282795	Homo sapiens	Human body sites or biosamples	ILLUMINA	571	18004	57.2	70287	200	9632	KL102	O2afg
E429	5.4	391	7544		Qatar	SRS6282796	Homo sapiens	Human body sites or biosamples	ILLUMINA	96	220274	57.3	938393	211	56463	KL30	O1
E438	5.2	4427	7553		Qatar	SRS6282797	Homo sapiens	Human body sites or biosamples	ILLUMINA	534	20932	57.4	119552	200	9750	KL122	O2afg
E440	5.4	1653	6052		Qatar	SRS6282798	Homo sapiens	Human body sites or biosamples	ILLUMINA	97	129643	57.2	485743	210	55728	KL102	O2afg
E459	5.5	2167	7554		Qatar	SRS6282799	Homo sapiens	Human body sites or biosamples	ILLUMINA	216	115054	57.1	287939	201	25425	KL10	O3
E464	5.6	45	7555		Qatar	SRS6282801	Homo sapiens	Human body sites or biosamples	ILLUMINA	399	31651	57.1	116509	200	13944	KL127	OL101
E465	5.5	45	7555		Qatar	SRS6282802	Homo sapiens	Human body sites or biosamples	ILLUMINA	716	14895	57.1	78143	201	7732	KL127	OL101
E467	5.4	307	5070		Qatar	SRS6282803	Homo sapiens	Human body sites or biosamples	ILLUMINA	354	43623	57.2	113869	203	15304	KL102	O2afg
E468	5.4	133			Qatar	SRS6282804	Homo sapiens	Human body sites or biosamples	ILLUMINA	185	95181	57.4	355097	200	29452	KL116	O2a
E479	5.7	1569	7556		Qatar	SRS6282805	Homo sapiens	Human body sites or biosamples	ILLUMINA	210	143057	57.1	324418	200	27207	KL25	O3b
E485	5.5	835	7557		Qatar	SRS6282806	Homo sapiens	Human body sites or biosamples	ILLUMINA	134	285354	57.1	806975	200	41305	KL47	O1
E486	5.6	133	7548		Qatar	SRS6282807	Homo sapiens	Human body sites or biosamples	ILLUMINA	158	87876	57.3	355105	216	35200	KL116	O1
E492	5.4	29	7558		Qatar	SRS6282808	Homo sapiens	Human body sites or biosamples	ILLUMINA	381	30011	57.3	188895	210	14249	KL54	O1
E494	5.4	268	7559		Qatar	SRS6282809	Homo sapiens	Human body sites or biosamples	ILLUMINA	595	18278	57.3	95707	202	9102	KL20	O2a
E499	5.3	48	7547		Qatar	SRS6282810	Homo sapiens	Human body sites or biosamples	ILLUMINA	101	151568	57.5	572468	203	52119	KL62	O1
E508	5.5	405	7549		Qatar	SRS6282812	Homo sapiens	Human body sites or biosamples	ILLUMINA	151	111330	57.1	334866	202	36746	KL151	O4
E58	5.4	101	7560		Qatar	SRS6282813	Homo sapiens	Human body sites or biosamples	ILLUMINA	131	127467	57.3	354219	213	41027	KL17	O1
E67	5.4	4977	7561		Qatar	SRS6282814	Homo sapiens	Human body sites or biosamples	ILLUMINA	199	67859	57.3	226739	211	27016	KL45	O4
E7	5.4	268	3764		Qatar	SRS6282815	Homo sapiens	Human body sites or biosamples	ILLUMINA	94	362062	57.3	439063	241	57906	KL20	O2a
E74	5.4	515	7562		Qatar	SRS6282816	Homo sapiens	Human body sites or biosamples	ILLUMINA	118	209125	57.4	476073	201	45339	KL62	O1
E75	5.5	307	2145		Qatar	SRS6282817	Homo sapiens	Human body sites or biosamples	ILLUMINA	107	184354	57.3	363552	203	51365	KL102	O2afg
E84	5.7	45	7563		Qatar	SRS6282818	Homo sapiens	Human body sites or biosamples	ILLUMINA	116	206546	57.0	537232	210	48760	KL24	O2a
E88	5.3	367	7564		Qatar	SRS6282819	Homo sapiens	Human body sites or biosamples	ILLUMINA	74	266677	57.8	474383	203	71158	K1	O3/O3a
E90	5.5	280	7565		Qatar	SRS6282820	Homo sapiens	Human body sites or biosamples	ILLUMINA	104	173160	57.3	528463	216	52582	KL23	O2afg
E94	5.4	967	7566	26-Jul-2018	Qatar	SRS6282821	Homo sapiens	urine	ILLUMINA	129	244875	57.2	435102	207	42132	KL18	O1
E95	5.4	22	1641		Qatar	SRS6282855	Homo sapiens	Human body sites or biosamples	ILLUMINA	82	204066	57.2	665109	200	65430	KL9	O2afg
ERR3890998	5.3	3345	7414	01-Jan-2018	Saudi Arabia	ERS4295659	Homo sapiens	Human body sites or biosamples	ILLUMINA	38	412066	57.5	842913	517	138519	KL43	O2a
ERR3891000	5.4	610	7428	03-Jan-2018	Saudi Arabia	ERS4295661	Homo sapiens	Human body sites or biosamples	ILLUMINA	58	268452	57.4	685275	590	92824	KL55	O3/O3a	blaOXA-48 (carbapenemase)
ERR3891001	5.8	377	7413	04-Jan-2018	Saudi Arabia	ERS4295662	Homo sapiens	Human body sites or biosamples	ILLUMINA	128	194013	56.8	474624	519	45097	KL102	O2afg	blaOXA-48 (carbapenemase)
ERR3891003	5.8	2096	7418	06-Jan-2018	Saudi Arabia	ERS4295664	Homo sapiens	Human body sites or biosamples	ILLUMINA	87	200790	56.8	575013	546	66316	KL64	O1	blaOXA-232 (carbapenemase)
ERR3891004	5.6	307	7453	07-Jan-2018	Saudi Arabia	ERS4295665	Homo sapiens	Human body sites or biosamples	ILLUMINA	66	312082	57.2	973861	523	84585	KL102	O2afg
ERR3891005	5.5	985	2196	08-Jan-2018	Saudi Arabia	ERS4295666	Homo sapiens	Human body sites or biosamples	ILLUMINA	47	494000	57.2	993542	507	116216	KL39	O1
ERR3891006	5.5	377	7415	09-Jan-2018	Saudi Arabia	ERS4295667	Homo sapiens	Human body sites or biosamples	ILLUMINA	59	287028	57.2	692719	503	92464	KL102	O2afg
ERR3891009	5.8	2096	7430	12-Jan-2018	Saudi Arabia	ERS4295670	Homo sapiens	Human body sites or biosamples	ILLUMINA	82	287288	56.8	1011322	501	70370	KL64	O1
ERR3891010	5.6	147	7416	13-Jan-2018	Saudi Arabia	ERS4295671	Homo sapiens	Human body sites or biosamples	ILLUMINA	71	368841	56.9	762506	509	79404	KL64	O2ac	blaOXA-48 (carbapenemase)
ERR3891012	5.6	14	729	15-Jan-2018	Saudi Arabia	ERS4295673	Homo sapiens	Human body sites or biosamples	ILLUMINA	88	264289	57.3	1009710	501	63361	KL2	O1
ERR3891013	5.5	45	4287	16-Jan-2018	Saudi Arabia	ERS4295674	Homo sapiens	Human body sites or biosamples	ILLUMINA	79	269176	57.2	532909	508	69819	KL43	O2a	blaOXA-48 (carbapenemase)
ERR3891014	5.8	2096	2486	17-Jan-2018	Saudi Arabia	ERS4295675	Homo sapiens	Human body sites or biosamples	ILLUMINA	101	200790	56.8	521888	527	57469	KL64	O1	blaOXA-232 (carbapenemase)
ERR3891016	5.5	15	7417	19-Jan-2018	Saudi Arabia	ERS4295676	Homo sapiens	Human body sites or biosamples	ILLUMINA	56	362780	57.2	675317	513	98457	KL48	O1
ERR3891017	5.4	4998	7422	20-Jan-2018	Saudi Arabia	ERS4295677	Homo sapiens	Human body sites or biosamples	ILLUMINA	93	310335	57.4	479561	500	57885	KL17	O1
ERR3891018	5.9	14	729	21-Jan-2018	Saudi Arabia	ERS4295678	Homo sapiens	Human body sites or biosamples	ILLUMINA	134	176037	56.7	434048	527	43981	N/A	N/A	blaNDM-1
ERR3891019	5.7	405	7412	22-Jan-2018	Saudi Arabia	ERS4295679	Homo sapiens	Human body sites or biosamples	ILLUMINA	66	373530	57.0	665517	512	85997	KL151	O4
ERR3891021	5.9	14	729	24-Jan-2018	Saudi Arabia	ERS4295682	Homo sapiens	Human body sites or biosamples	ILLUMINA	137	151699	56.7	326440	517	42928	N/A	N/A	blaNDM-1
ERR3891022	5.6	101	7408	25-Jan-2018	Saudi Arabia	ERS4295683	Homo sapiens	Human body sites or biosamples	ILLUMINA	100	389776	57.1	787817	502	56021	KL17	O1	blaNDM-1 / blaOXA-232 (carbapenemase)
ERR3891024	5.7	307	1293	27-Jan-2018	Saudi Arabia	ERS4295685	Homo sapiens	Human body sites or biosamples	ILLUMINA	62	363553	57.0	1109073	506	91500	KL102	O2afg	blaOXA-48 (carbapenemase)
ERR3891025	5.9	14	729	28-Jan-2018	Saudi Arabia	ERS4295686	Homo sapiens	Human body sites or biosamples	ILLUMINA	120	184224	56.7	350163	505	48971	KL2	O1	blaNDM-1
ERR3891028	5.7	14	729	31-Jan-2018	Saudi Arabia	ERS4295689	Homo sapiens	Human body sites or biosamples	ILLUMINA	103	187677	56.9	350490	516	54871	KL2	O1	blaNDM-1
ERR3891029	5.4	2096	7418	01-Feb-2018	Saudi Arabia	ERS4295690	Homo sapiens	Human body sites or biosamples	ILLUMINA	49	350134	57.3	1009728	522	110926	KL64	O1	blaOXA-232 (carbapenemase)
ERR3891030	5.8	377	7413	02-Feb-2018	Saudi Arabia	ERS4295691	Homo sapiens	Human body sites or biosamples	ILLUMINA	119	263638	56.7	475050	503	49055	KL102	O2afg	blaOXA-48 (carbapenemase)
ERR3891031	5.7	2096	7418	03-Feb-2018	Saudi Arabia	ERS4295692	Homo sapiens	Human body sites or biosamples	ILLUMINA	59	349901	56.9	1009976	501	96116	KL64	O1	blaOXA-232 (carbapenemase)
ERR3891033	5.8	2096	7418	05-Feb-2018	Saudi Arabia	ERS4295694	Homo sapiens	Human body sites or biosamples	ILLUMINA	108	176143	56.7	350311	503	54024	KL64	O1	blaOXA-232 (carbapenemase)
ERR3891034	5.4	2096	7418	06-Feb-2018	Saudi Arabia	ERS4295695	Homo sapiens	Human body sites or biosamples	ILLUMINA	52	350134	57.4	1010194	572	104455	KL64	O1
ERR3891035	5.9	14	7424	07-Feb-2018	Saudi Arabia	ERS4295696	Homo sapiens	Human body sites or biosamples	ILLUMINA	189	183972	56.7	433919	505	31032	KL2	O1
ERR3891036	5.5	2096	7418	08-Feb-2018	Saudi Arabia	ERS4295697	Homo sapiens	Human body sites or biosamples	ILLUMINA	79	350259	57.3	698106	509	70239	KL64	O1	blaOXA-232 (carbapenemase)
ERR3891038	5.8	2096	2216	10-Feb-2018	Saudi Arabia	ERS4295699	Homo sapiens	Human body sites or biosamples	ILLUMINA	95	345635	56.7	1009859	501	61490	KL64	O1	blaOXA-232 (carbapenemase)
ERR3891039	5.8	14	729	11-Feb-2018	Saudi Arabia	ERS4295700	Homo sapiens	Human body sites or biosamples	ILLUMINA	110	166628	56.8	443386	512	52436	KL2	O1	blaNDM-1 / blaOXA-48 (carbapenemase)
ERR3891040	5.6	307	7434	12-Feb-2018	Saudi Arabia	ERS4295701	Homo sapiens	Human body sites or biosamples	ILLUMINA	76	214810	56.8	548833	515	74252	KL102	O2afg	blaOXA-48 (carbapenemase)
ERR3891041	5.7	2096	2486	13-Feb-2018	Saudi Arabia	ERS4295702	Homo sapiens	Human body sites or biosamples	ILLUMINA	96	163070	56.8	521182	535	59694	KL64	O1	blaOXA-232 (carbapenemase)
ERR3891044	5.8	101	7457	16-Feb-2018	Saudi Arabia	ERS4295705	Homo sapiens	Human body sites or biosamples	ILLUMINA	134	133656	56.6	352412	505	43254	KL17	O1
ERR3891048	5.7	2096	2486	20-Feb-2018	Saudi Arabia	ERS4295709	Homo sapiens	Human body sites or biosamples	ILLUMINA	93	157448	56.8	521182	516	61628	KL64	O1	blaOXA-232 (carbapenemase)
ERR3891054	5.7	2096	7567	26-Feb-2018	Saudi Arabia	ERS4295715	Homo sapiens	Human body sites or biosamples	ILLUMINA	102	163069	56.8	377758	506	56155	KL64	O1	blaOXA-48 (carbapenemase)
ERR3891056	5.7	147	7568	28-Feb-2018	Saudi Arabia	ERS4295717	Homo sapiens	Human body sites or biosamples	ILLUMINA	91	214311	57.0	467102	558	62635	KL64	O2a	blaOXA-48 (carbapenemase)
ERR3891058	5.8	2096	7418	02-Mar-2018	Saudi Arabia	ERS4295719	Homo sapiens	Human body sites or biosamples	ILLUMINA	95	174717	56.8	521082	516	60734	KL64	O1	blaOXA-48 (carbapenemase)
ERR3891059	5.5	14	7458	03-Mar-2018	Saudi Arabia	ERS4295720	Homo sapiens	Human body sites or biosamples	ILLUMINA	94	160594	57.3	483713	503	58302	KL2	O1
ERR3891062	5.7	2096	2486	06-Mar-2018	Saudi Arabia	ERS4295723	Homo sapiens	Human body sites or biosamples	ILLUMINA	99	157572	56.8	520981	516	57969	KL64	O1	blaOXA-232 (carbapenemase)
ERR3891064	5.5	147	7445	08-Mar-2018	Saudi Arabia	ERS4295725	Homo sapiens	Human body sites or biosamples	ILLUMINA	57	295721	56.9	639510	516	96935	KL64	O2a	blaOXA-48 (carbapenemase)
ERR3891066	5.7	2096	7569	10-Mar-2018	Saudi Arabia	ERS4295727	Homo sapiens	Human body sites or biosamples	ILLUMINA	113	135078	56.8	415519	524	50721	KL64	O1	blaOXA-232 (carbapenemase)
ERR3891069	5.7	2096	7418	13-Mar-2018	Saudi Arabia	ERS4295730	Homo sapiens	Human body sites or biosamples	ILLUMINA	85	231441	56.8	698058	508	66851	KL64	O1	blaOXA-232 (carbapenemase)
ERR3891070	5.7	2096	7442	14-Mar-2018	Saudi Arabia	ERS4295731	Homo sapiens	Human body sites or biosamples	ILLUMINA	90	163070	56.8	524488	508	63578	KL64	O1	blaOXA-48 (carbapenemase)
ERR3891074	6.1	14	7570	18-Mar-2018	Saudi Arabia	ERS4295735	Homo sapiens	Human body sites or biosamples	ILLUMINA	171	125953	56.6	350045	516	35494	N/A	N/A	blaNDM-1	mcr-1.1
ERR3891079	5.7	2096	7441	23-Mar-2018	Saudi Arabia	ERS4295740	Homo sapiens	Human body sites or biosamples	ILLUMINA	91	201427	56.8	714378	508	62997	KL64	O1	blaOXA-48 (carbapenemase)
ERR3891082	5.7	147	7465	26-Mar-2018	Saudi Arabia	ERS4295743	Homo sapiens	Human body sites or biosamples	ILLUMINA	102	203303	57.0	514384	516	55407	KL64	O2a	blaNDM-1
ERR3891083	5.9	11	7462	27-Mar-2018	Saudi Arabia	ERS4295744	Homo sapiens	Human body sites or biosamples	ILLUMINA	111	155503	56.8	355532	507	52904	KL14	OL104	blaOXA-48 (carbapenemase)
ERR3891084	5.5	353	7471	28-Mar-2018	Saudi Arabia	ERS4295745	Homo sapiens	Human body sites or biosamples	ILLUMINA	75	229762	57.2	729866	500	73609	KL110	OL104
ERR3891088	5.7	2096	2486	01-Apr-2018	Saudi Arabia	ERS4295749	Homo sapiens	Human body sites or biosamples	ILLUMINA	86	189160	56.8	575252	516	66651	KL64	O1	blaOXA-232 (carbapenemase)
ERR3891089	5.6	2096	7452	02-Apr-2018	Saudi Arabia	ERS4295750	Homo sapiens	Human body sites or biosamples	ILLUMINA	77	200259	57.1	575150	502	72818	KL64	O1		mcr-1.1
ERR3891090	5.7	2096	7571	03-Apr-2018	Saudi Arabia	ERS4295751	Homo sapiens	Human body sites or biosamples	ILLUMINA	95	201432	56.8	697469	508	60378	KL64	O1	blaOXA-48 (carbapenemase)
ERR3891092	5.7	101	7448	05-Apr-2018	Saudi Arabia	ERS4295753	Homo sapiens	Human body sites or biosamples	ILLUMINA	121	181352	56.9	470172	569	47128	KL17	O1	blaOXA-48 (carbapenemase)
ERR3891093	5.7	2096	7572	06-Apr-2018	Saudi Arabia	ERS4295754	Homo sapiens	Human body sites or biosamples	ILLUMINA	96	163069	56.8	521421	709	59488	KL64	O1	blaOXA-232 (carbapenemase)
ERR3891094	5.7	2096	7441	07-Apr-2018	Saudi Arabia	ERS4295755	Homo sapiens	Human body sites or biosamples	ILLUMINA	86	200323	56.8	698253	622	66710	KL64	O1	blaOXA-48 (carbapenemase)
ERR3891095	5.5	2096	7441	08-Apr-2018	Saudi Arabia	ERS4295756	Homo sapiens	Human body sites or biosamples	ILLUMINA	74	201328	57.3	521082	533	73670	KL64	O1	blaOXA-48 (carbapenemase)
ERR3891097	5.6	2096	7573	10-Apr-2018	Saudi Arabia	ERS4295758	Homo sapiens	Human body sites or biosamples	ILLUMINA	87	179016	57.0	521181	516	64720	KL64	O1	blaOXA-48 (carbapenemase)
ERR3891099	5.6	23	7216	12-Apr-2018	Saudi Arabia	ERS4295760	Homo sapiens	Human body sites or biosamples	ILLUMINA	62	263142	57.2	703152	517	90349	KL1	O1
ERR3891100	5.7	2096	2486	13-Apr-2018	Saudi Arabia	ERS4295761	Homo sapiens	Human body sites or biosamples	ILLUMINA	95	163070	56.8	697370	692	60314	KL64	O1	blaOXA-232 (carbapenemase)
ERR3891104	5.7	2096	7571	17-Apr-2018	Saudi Arabia	ERS4295765	Homo sapiens	Human body sites or biosamples	ILLUMINA	97	179212	56.8	521303	508	59103	KL64	O1	blaOXA-48 (carbapenemase)
ERR3891105	5.7	2096	2486	18-Apr-2018	Saudi Arabia	ERS4295766	Homo sapiens	Human body sites or biosamples	ILLUMINA	92	176003	56.8	521203	516	62288	KL64	O1	blaOXA-232 (carbapenemase)
ERR3891107	5.6	101	7444	20-Apr-2018	Saudi Arabia	ERS4295768	Homo sapiens	Human body sites or biosamples	ILLUMINA	97	224300	57.0	350238	508	57998	KL17	O1	blaNDM-1 / blaOXA-48 (carbapenemase)
ERR3891109	5.7	2096	2486	22-Apr-2018	Saudi Arabia	ERS4295770	Homo sapiens	Human body sites or biosamples	ILLUMINA	97	176003	56.8	522114	516	58922	KL64	O1	blaOXA-232 (carbapenemase)
ERR3891113	5.6	643	7574	26-Apr-2018	Saudi Arabia	ERS4295774	Homo sapiens	Human body sites or biosamples	ILLUMINA	169	156626	56.7	414375	503	33339	KL109	O2afg
ERR3891115	5.7	2096	7454	28-Apr-2018	Saudi Arabia	ERS4295776	Homo sapiens	Human body sites or biosamples	ILLUMINA	86	163070	56.8	717497	507	66494	KL64	O1	blaOXA-48 (carbapenemase)
ERR3891117	5.9	101	7457	30-Apr-2018	Saudi Arabia	ERS4295778	Homo sapiens	Human body sites or biosamples	ILLUMINA	132	134741	56.5	449817	502	44400	KL17	O1	blaOXA-48 (carbapenemase)
ERR3891121	5.8	2096	2486	04-May-2018	Saudi Arabia	ERS4295782	Homo sapiens	Human body sites or biosamples	ILLUMINA	88	264694	56.7	697936	698	66150	KL64	O1	blaOXA-232 (carbapenemase)
ERR3891122	5.7	2096	2486	05-May-2018	Saudi Arabia	ERS4295783	Homo sapiens	Human body sites or biosamples	ILLUMINA	80	237921	56.8	521769	617	71760	KL64	O1	blaOXA-232 (carbapenemase)
ERR3891123	5.8	2096	2486	06-May-2018	Saudi Arabia	ERS4295784	Homo sapiens	Human body sites or biosamples	ILLUMINA	83	345634	56.7	1009003	636	70161	KL64	O1	blaOXA-232 (carbapenemase)
ERR3891126	5.5	835	7473	09-May-2018	Saudi Arabia	ERS4295787	Homo sapiens	Human body sites or biosamples	ILLUMINA	109	245602	57.1	430298	502	50512	KL47	O1
ERR3891127	5.7	2096	2486	10-May-2018	Saudi Arabia	ERS4295788	Homo sapiens	Human body sites or biosamples	ILLUMINA	77	189160	56.8	574901	511	74444	KL64	O1	blaOXA-232 (carbapenemase)
ERR3891128	5.7	2096	2486	11-May-2018	Saudi Arabia	ERS4295789	Homo sapiens	Human body sites or biosamples	ILLUMINA	73	345634	56.8	1009515	636	78498	KL64	O1	blaOXA-232 (carbapenemase)
ERR3891129	5.7	2096	2486	12-May-2018	Saudi Arabia	ERS4295790	Homo sapiens	Human body sites or biosamples	ILLUMINA	73	345634	56.8	771411	501	78614	KL64	O1	blaOXA-232 (carbapenemase)
ERR3891130	5.8	147	7476	13-May-2018	Saudi Arabia	ERS4295791	Homo sapiens	Human body sites or biosamples	ILLUMINA	82	430758	57.0	967521	509	70343	KL64	O2a	blaNDM-1 / blaOXA-48 (carbapenemase)
ERR3891131	5.8	2096	7469	14-May-2018	Saudi Arabia	ERS4295792	Homo sapiens	Human body sites or biosamples	ILLUMINA	84	345634	56.7	1008978	716	69337	KL64	O1	blaOXA-232 (carbapenemase)
ERR3891132	5.8	147	7476	15-May-2018	Saudi Arabia	ERS4295793	Homo sapiens	Human body sites or biosamples	ILLUMINA	79	430649	56.9	960478	509	73369	KL64	O2a	blaNDM-1 / blaOXA-48 (carbapenemase)
ERR3891133	5.7	2096	2486	16-May-2018	Saudi Arabia	ERS4295794	Homo sapiens	Human body sites or biosamples	ILLUMINA	62	345634	56.8	1010633	729	92177	KL64	O1	blaOXA-232 (carbapenemase)
ERR3891134	5.8	2096	2486	17-May-2018	Saudi Arabia	ERS4295795	Homo sapiens	Human body sites or biosamples	ILLUMINA	92	200243	56.7	697936	545	63271	KL64	O1	blaOXA-232 (carbapenemase)
ERR3891135	5.2	48	7409	18-May-2018	Saudi Arabia	ERS4295796	Homo sapiens	Human body sites or biosamples	ILLUMINA	33	366647	57.5	821210	534	157643	KL124	O1
ERR3891136	5.8	14	729	19-May-2018	Saudi Arabia	ERS4295797	Homo sapiens	Human body sites or biosamples	ILLUMINA	125	200201	56.8	576581	546	46315	KL2	O1	blaNDM-1
ERR3891137	5.5	45	4287	20-May-2018	Saudi Arabia	ERS4295798	Homo sapiens	Human body sites or biosamples	ILLUMINA	81	263432	57.2	516666	525	68082	KL43	O2a	blaOXA-48 (carbapenemase)
ERR3891138	5.7	15	7411	21-May-2018	Saudi Arabia	ERS4295799	Homo sapiens	Human body sites or biosamples	ILLUMINA	107	198180	57.0	418591	507	53053	KL24	O1	blaOXA-48 (carbapenemase)
ERR3891139	5.9	2096	7418	22-May-2018	Saudi Arabia	ERS4295800	Homo sapiens	Human body sites or biosamples	ILLUMINA	151	146646	56.7	522095	500	38750	KL64	O1	blaOXA-232 (carbapenemase)
ERR3891141	5.8	2096	7418	24-May-2018	Saudi Arabia	ERS4295802	Homo sapiens	Human body sites or biosamples	ILLUMINA	76	236909	56.8	698307	612	76054	KL64	O1	blaOXA-48 (carbapenemase)
ERR3891142	5.7	14	729	25-May-2018	Saudi Arabia	ERS4295803	Homo sapiens	Human body sites or biosamples	ILLUMINA	107	169285	56.8	434466	523	53723	KL2	O1
ERR3891143	5.6	101	7444	26-May-2018	Saudi Arabia	ERS4295804	Homo sapiens	Human body sites or biosamples	ILLUMINA	85	232945	57.1	631661	502	65780	KL17	O1	blaOXA-48 (carbapenemase)
ERR3891144	5.8	14	729	27-May-2018	Saudi Arabia	ERS4295805	Homo sapiens	Human body sites or biosamples	ILLUMINA	122	161960	56.9	350414	511	47150	KL2	O1	blaNDM-1
ERR3891145	5.7	2096	7442	28-May-2018	Saudi Arabia	ERS4295806	Homo sapiens	Human body sites or biosamples	ILLUMINA	76	201427	56.8	575050	500	75303	KL64	O1	blaOXA-48 (carbapenemase)
ERR3891147	5.7	2096	7441	30-May-2018	Saudi Arabia	ERS4295808	Homo sapiens	Human body sites or biosamples	ILLUMINA	71	350134	56.8	717738	627	80646	KL64	O1	blaOXA-48 (carbapenemase)
ERR3891148	5.7	2096	7452	31-May-2018	Saudi Arabia	ERS4295809	Homo sapiens	Human body sites or biosamples	ILLUMINA	117	184080	56.8	457575	501	48614	KL64	O1	blaOXA-232 (carbapenemase)
ERR3891149	5.7	2096	7460	01-Jun-2018	Saudi Arabia	ERS4295810	Homo sapiens	Human body sites or biosamples	ILLUMINA	65	350134	56.8	717738	627	88110	KL64	O1	blaOXA-48 (carbapenemase)
ERR3891150	5.6	147	7416	02-Jun-2018	Saudi Arabia	ERS4295811	Homo sapiens	Human body sites or biosamples	ILLUMINA	109	161261	57.0	520171	506	51416	KL64	O2ac	blaOXA-48 (carbapenemase)
ERR3891152	5.7	2096	7452	04-Jun-2018	Saudi Arabia	ERS4295813	Homo sapiens	Human body sites or biosamples	ILLUMINA	79	188853	56.8	455652	596	72478	KL64	O1
ERR3891153	5.7	377	7413	05-Jun-2018	Saudi Arabia	ERS4295814	Homo sapiens	Human body sites or biosamples	ILLUMINA	88	243774	57.1	431764	503	64381	KL102	O2afg	blaOXA-48 (carbapenemase)
ERR3891154	5.8	2096	2486	06-Jun-2018	Saudi Arabia	ERS4295815	Homo sapiens	Human body sites or biosamples	ILLUMINA	86	345634	56.7	1009555	501	67781	KL64	O1	blaOXA-232 (carbapenemase)
ERR3891155	5.8	2096	2486	07-Jun-2018	Saudi Arabia	ERS4295816	Homo sapiens	Human body sites or biosamples	ILLUMINA	118	200690	56.8	575028	503	48914	KL64	O1	blaOXA-232 (carbapenemase)
ERR3891156	5.7	2096	2486	08-Jun-2018	Saudi Arabia	ERS4295817	Homo sapiens	Human body sites or biosamples	ILLUMINA	76	328833	56.8	575123	545	75296	KL64	O1
ERR3891157	5.8	2096	2486	09-Jun-2018	Saudi Arabia	ERS4295818	Homo sapiens	Human body sites or biosamples	ILLUMINA	101	186566	56.7	521971	524	57752	KL64	O1	blaOXA-232 (carbapenemase)
ERR3891159	5.7	377	7576	11-Jun-2018	Saudi Arabia	ERS4295820	Homo sapiens	Human body sites or biosamples	ILLUMINA	110	192374	57.0	350704	500	51516	KL102	O2afg	blaOXA-48 (carbapenemase)
ERR3891160	5.8	14	729	12-Jun-2018	Saudi Arabia	ERS4295821	Homo sapiens	Human body sites or biosamples	ILLUMINA	109	163197	56.9	574486	516	52953	KL2	O1
ERR3891161	5.7	45	4287	13-Jun-2018	Saudi Arabia	ERS4295822	Homo sapiens	Human body sites or biosamples	ILLUMINA	227	211828	57.1	532582	501	24962	KL43	O2a	blaOXA-48 (carbapenemase)
ERR3891162	5.5	45	4287	14-Jun-2018	Saudi Arabia	ERS4295823	Homo sapiens	Human body sites or biosamples	ILLUMINA	83	261990	57.3	530753	502	66183	KL43	O2a	blaOXA-48 (carbapenemase)
ERR3891165	5.6	307	1293	17-Jun-2018	Saudi Arabia	ERS4295826	Homo sapiens	Human body sites or biosamples	ILLUMINA	43	410915	56.9	927598	515	129986	KL102	O2afg
ERR3891166	5.8	377	7413	18-Jun-2018	Saudi Arabia	ERS4295827	Homo sapiens	Human body sites or biosamples	ILLUMINA	148	192378	56.7	474457	500	39430	KL102	O2afg	blaOXA-48 (carbapenemase)
ERR3891168	5.4	48	7409	20-Jun-2018	Saudi Arabia	ERS4295829	Homo sapiens	Human body sites or biosamples	ILLUMINA	319	282120	57.5	541618	501	17077	KL124	O1
ERR3891170	5.4	280	7426	22-Jun-2018	Saudi Arabia	ERS4295831	Homo sapiens	Human body sites or biosamples	ILLUMINA	57	482386	57.4	1158426	514	94772	KL23	O2afg	blaOXA-48 (carbapenemase)
ERR3891172	5.4	29	7431	24-Jun-2018	Saudi Arabia	ERS4295833	Homo sapiens	Human body sites or biosamples	ILLUMINA	67	429052	57.3	804760	505	81135	KL19	O1
ERR3891173	5.6	392	7427	25-Jun-2018	Saudi Arabia	ERS4295834	Homo sapiens	Human body sites or biosamples	ILLUMINA	104	266944	57.1	581165	507	53716	KL27	O4
ERR3891174	5.5	392	7433	26-Jun-2018	Saudi Arabia	ERS4295835	Homo sapiens	Human body sites or biosamples	ILLUMINA	70	252294	57.2	899343	507	78454	KL27	O4
ERR3891175	5.6	307	7453	27-Jun-2018	Saudi Arabia	ERS4295836	Homo sapiens	Human body sites or biosamples	ILLUMINA	75	234309	57.2	592359	505	74529	KL102	O2afg
ERR3891176	5.8	14	729	28-Jun-2018	Saudi Arabia	ERS4295837	Homo sapiens	Human body sites or biosamples	ILLUMINA	133	166631	56.8	350482	523	43853	N/A	N/A	blaNDM-1
ERR3891177	5.9	14	729	29-Jun-2018	Saudi Arabia	ERS4295838	Homo sapiens	Human body sites or biosamples	ILLUMINA	158	306595	56.8	623374	506	37057	KL2	O1	blaNDM-1
ERR3891178	5.4	37	7477	30-Jun-2018	Saudi Arabia	ERS4295839	Homo sapiens	Human body sites or biosamples	ILLUMINA	81	349128	57.3	666713	505	67150	KL12	OL103
ERR3891179	5.5	3513	7478	01-Jul-2018	Saudi Arabia	ERS4295840	Homo sapiens	Human body sites or biosamples	ILLUMINA	93	361444	57.2	895034	510	58965	N/A	N/A		mcr-1.1 / mcr-8.1
ERR3891181	5.7	14	729	03-Jul-2018	Saudi Arabia	ERS4295842	Homo sapiens	Human body sites or biosamples	ILLUMINA	88	166631	56.9	351367	709	65317	KL2	O1
ERR3891182	5.6	377	7413	04-Jul-2018	Saudi Arabia	ERS4295843	Homo sapiens	Human body sites or biosamples	ILLUMINA	70	281016	57.1	501293	503	80669	KL102	O2afg	blaOXA-48 (carbapenemase)
ERR3891184	5.7	14	729	06-Jul-2018	Saudi Arabia	ERS4295845	Homo sapiens	Human body sites or biosamples	ILLUMINA	107	166628	56.9	326061	524	53512	KL2	O1	blaNDM-1
ERR3891185	5.4	14	729	07-Jul-2018	Saudi Arabia	ERS4295846	Homo sapiens	Human body sites or biosamples	ILLUMINA	51	316861	57.4	1011698	757	106244	KL2	O1
ERR3891186	5.2	14	729	08-Jul-2018	Saudi Arabia	ERS4295847	Homo sapiens	Human body sites or biosamples	ILLUMINA	47	285430	57.6	493728	526	111258	KL2	O1
ERR3891187	5.8	14	729	09-Jul-2018	Saudi Arabia	ERS4295848	Homo sapiens	Human body sites or biosamples	ILLUMINA	119	307004	56.8	1011987	501	49043	KL2	O1	blaNDM-1 / blaOXA-48 (carbapenemase)
ERR3891188	5.5	985	2196	10-Jul-2018	Saudi Arabia	ERS4295849	Homo sapiens	Human body sites or biosamples	ILLUMINA	45	480899	57.2	928801	507	121361	KL39	O1
ERR3891189	5.6	14	729	11-Jul-2018	Saudi Arabia	ERS4295850	Homo sapiens	Human body sites or biosamples	ILLUMINA	87	298556	57.3	1010366	501	64225	KL2	O1
ERR3891190	5.6	48	7409	12-Jul-2018	Saudi Arabia	ERS4295851	Homo sapiens	Human body sites or biosamples	ILLUMINA	79	281082	56.9	543568	509	70437	KL124	O1
ERR3891191	5.6	101	1290	13-Jul-2018	Saudi Arabia	ERS4295852	Homo sapiens	Human body sites or biosamples	ILLUMINA	189	86742	57.0	278964	501	29795	KL17	O2a	blaOXA-48 (carbapenemase), blaOXA-48 (carbapenemase)
ERR3891192	5.8	2096	1294	14-Jul-2018	Saudi Arabia	ERS4295853	Homo sapiens	Human body sites or biosamples	ILLUMINA	87	325432	56.7	699030	501	66957	KL64	O1	blaOXA-232 (carbapenemase)
FQ10 SRX9057994	5.3	147	1132	27-May-2015	Qatar	SRS7307281	Homo sapiens	urine	ILLUMINA	499	22535	57.3	85284	210	10711	KL64	O2a	blaOXA-48 (carbapenemase)
FQ103	5.6	11	7579	16-Mar-2017	Qatar	SRS7307320	Homo sapiens	urine	ILLUMINA	220	59362	57.1	281917	207	25613	KL24	O2a	blaNDM-1
FQ104	5.5	147	2092	19-Mar-2017	Qatar	SRS7307331	Homo sapiens	respiratory	ILLUMINA	194	58479	57.2	197379	208	28319	KL64	O2a	blaNDM-1
FQ109 SRX9058066	5.7	196	7580	29-Mar-2017	Qatar	SRS7307353	Homo sapiens	urine	ILLUMINA	289	49281	57.7	163588	201	19738	K46	O3/O3a	blaNDM-1
FQ114	5.7	231	7581	25-Apr-2017	Qatar	SRS7307283	Homo sapiens	respiratory	ILLUMINA	287	57029	56.7	229721	207	19777	KL51	O1	blaOXA-232 (carbapenemase)
FQ115	5.6	16	2608	27-Apr-2017	Qatar	SRS7307294	Homo sapiens	respiratory	ILLUMINA	406	27333	57.1	103960	203	13783	KL51	O3b	blaOXA-181 (carbapenemase)
FQ118	5.6	101	7582	07-May-2017	Qatar	SRS7307302	Homo sapiens	respiratory	ILLUMINA	497	21902	56.9	82988	200	11171	KL17	O1
FQ12 SRX9058017	5.6	340	7583	05-Jun-2015	Qatar	SRS7307304	Homo sapiens	urine	ILLUMINA	393	37349	57.1	120011	201	14207	KL15	O4	blaNDM-1
FQ120 SRX9058018	5.5	231	2484	17-May-2017	Qatar	SRS7307305	Homo sapiens	respiratory	ILLUMINA	519	22439	57.1	105415	201	10671	KL51	O1
FQ128	5.6	383	7584	20-Jun-2017	Qatar	SRS7307310	Homo sapiens	urine	ILLUMINA	536	20650	56.6	96004	202	10537	KL30	O1	blaNDM-5 / blaOXA-48 (carbapenemase)
FQ131b SRX9058025	5.4	716	7534	07-Jul-2017	Qatar	SRS7307312	Homo sapiens	respiratory	ILLUMINA	150	124358	57.2	322437	206	36097	KL110	O2a
FQ133	5.6	39	7585	10-Jul-2017	Qatar	SRS7307384	Homo sapiens	urine	ILLUMINA	271	70499	57.1	248954	201	20739	KL2	O1	blaNDM-1
FQ135	5.6	35	5778	16-Jul-2017	Qatar	SRS7307314	Homo sapiens	urine	ILLUMINA	237	107116	57.0	286649	201	23655	KL2	O1	blaOXA-181 (carbapenemase)
FQ138	5.6	716	7534	27-Jul-2017	Qatar	SRS7307316	Homo sapiens	blood	ILLUMINA	337	34268	56.9	135370	201	16469	KL110	O2a	blaOXA-48 (carbapenemase)
FQ139	5.5	15	7586	04-Aug-2017	Qatar	SRS7307317	Homo sapiens	pus	ILLUMINA	295	46764	57.2	133408	200	18614	KL102	O1	blaKPC-2 (carbapenemase)
FQ144 SRX9058031	5.5	395	1163	20-Aug-2017	Qatar	SRS7307318	Homo sapiens	urine	ILLUMINA	261	55235	57.2	200755	200	21150	KL64	O1
FQ147 SRX9058034	5.8	307	5070	24-Aug-2017	Qatar	SRS7307321	Homo sapiens	body fluid	ILLUMINA	232	96463	56.8	203659	202	25113	KL102	O2afg
FQ148 SRX9058035	5.6	231	7587	26-Aug-2017	Qatar	SRS7307322	Homo sapiens	pus	ILLUMINA	204	103673	57.1	277454	204	27457	KL51	O1	blaOXA-232 (carbapenemase)
FQ151 SRX9058036	5.4	2096	7588	05-Sep-2017	Qatar	SRS7307323	Homo sapiens	urine	ILLUMINA	180	80802	57.4	248280	203	29840	KL64	O1
FQ157 SRX9057345	5.5	985	7589	26-Sep-2017	Qatar	SRS7306720	Homo sapiens	other	ILLUMINA	147	86577	57.2	396561	200	37314	KL39	O1
FQ16 SRX9058043	5.6	340	7583	15-Jun-2015	Qatar	SRS7307330	Homo sapiens	urine	ILLUMINA	373	41446	57.1	118157	201	14960	KL15	O4	blaNDM-1
FQ160 SRX9057315	5.4	395	1163	08-Oct-2017	Qatar	SRS7306690	Homo sapiens	blood	ILLUMINA	280	40709	57.2	135109	202	19402	KL64	O1
FQ162 SRX9057316	5.6	231	2078	17-Oct-2017	Qatar	SRS7306691	Homo sapiens	urine	ILLUMINA	559	23873	57.1	90625	200	9953	KL51	O1
FQ163 SRX9058045	5.6	873	7590	21-Oct-2017	Qatar	SRS7307332	Homo sapiens	urine	ILLUMINA	248	54925	57.2	151168	201	22433	KL52	OL101	blaOXA-48 (carbapenemase)
FQ164 SRX9058046	5.7	915	7591	22-Oct-2017	Qatar	SRS7307333	Homo sapiens	urine	ILLUMINA	502	35102	56.9	124852	200	11411	KL183	OL101	blaNDM-1
FQ165 SRX9058047	5.6	258	7592	23-Oct-2017	Qatar	SRS7307334	Homo sapiens	other	ILLUMINA	283	54015	57.2	154522	202	19880	KL107	O2afg	blaKPC-3 (carbapenemase)
FQ168 SRX9058049	5.7	383	7593	28-Oct-2017	Qatar	SRS7307336	Homo sapiens	urine	ILLUMINA	433	28928	56.7	88641	201	13132	KL30	O1	blaNDM-5 / blaOXA-48 (carbapenemase)
FQ171 SRX9057317	6.0	376		07-Nov-2017	Qatar	SRS7306692	Homo sapiens	blood	ILLUMINA	477	41418	56.7	131979	101	12545	KL2	O1	blaOXA-48 (carbapenemase)
FQ174 SRX9058054	5.7	915	7591	12-Nov-2017	Qatar	SRS7307344	Homo sapiens	blood	ILLUMINA	428	35339	56.9	138337	200	13396	KL183	OL101	blaNDM-1
FQ176 SRX9058057	6.2	915		10-Dec-2017	Qatar	SRS7306693	Homo sapiens	pus	ILLUMINA	1029	22190	56.2	128051	200	6013	KL102	O2afg	blaNDM-1
FQ177 SRX9057318	5.3	584	7594	10-Dec-2017	Qatar	SRS7306694	Homo sapiens	blood	ILLUMINA	167	69976	57.5	199225	201	31578	KL9	O2afg
FQ179 SRX9057319	5.8	147	7595	28-Nov-2017	Qatar	SRS7306695	Homo sapiens	blood	ILLUMINA	258	65736	56.9	208154	200	22505	KL64	O2a	blaNDM-1
FQ18 SRX9057320	5.8	1626	7596	22-Jun-2015	Qatar	SRS7307347	Homo sapiens	respiratory	ILLUMINA	225	72845	56.8	226170	201	25660	KL151	O5	blaOXA-48 (carbapenemase)
FQ183 SRX9058060	5.5	280	7597	14-Dec-2017	Qatar	SRS7306696	Homo sapiens	pus	ILLUMINA	264	41165	57.2	158864	205	20874	KL23	O2afg	blaOXA-48 (carbapenemase)
FQ184 SRX9057321	5.5	220	7598	17-Dec-2017	Qatar	SRS7307348	Homo sapiens	blood	ILLUMINA	215	65526	57.1	208017	202	25599	KL114	O1
FQ185 SRX9058061	5.6	231		21-Dec-2017	Qatar	SRS7307349	Homo sapiens	respiratory	ILLUMINA	1159	9341	57.1	51658	200	4792	KL51	O1
FQ186 SRX9058062	5.8	16	370	24-Dec-2017	Qatar	SRS7306697	Homo sapiens	respiratory	ILLUMINA	344	49597	57.0	176831	200	16718	KL51	O3b
FQ21 SRX9057322	5.4	3311	7599	29-Jun-2015	Qatar	SRS7307354	Homo sapiens	blood	ILLUMINA	176	91257	57.3	201317	203	30764	KL24	O2a
FQ23 SRX9058068	5.5	15	7600	13-Jul-2015	Qatar	SRS7307355	Homo sapiens	urine	ILLUMINA	889	13023	57.2	53912	200	6160	KL112	O1	blaNDM-1
FQ26 SRX9058070	5.7	11	2246	18-Jul-2015	Qatar	SRS7307357	Homo sapiens	pus	ILLUMINA	328	57310	57.1	257621	202	17505	KL47	OL101	blaKPC-2 (carbapenemase)
FQ27 SRX9057324	5.8	147	97	22-Jul-2015	Qatar	SRS7306699	Homo sapiens	blood	ILLUMINA	330	46121	56.7	118688	204	17672	KL64	O2a	blaOXA-181 (carbapenemase)
FQ28 SRX9058071	5.7	147		25-Jul-2015	Qatar	SRS7307358	Homo sapiens	respiratory	ILLUMINA	901	12538	56.5	57093	208	6372	KL64	O2a
FQ34 SRX9058074	5.7	5029	2246	08-Sep-2015	Qatar	SRS7307361	Homo sapiens	respiratory	ILLUMINA	443	36208	57.1	109658	200	12928	KL47	OL101	blaKPC-2 (carbapenemase)
FQ35 SRX9058075	5.7	147	2092	22-Sep-2015	Qatar	SRS7307362	Homo sapiens	urine	ILLUMINA	337	42621	56.9	151995	202	16894	KL64	O2a	blaNDM-1
FQ37 SRX9058076	5.5	323	7601	16-Oct-2015	Qatar	SRS7307363	Homo sapiens	blood	ILLUMINA	233	66834	57.3	163475	201	23681	KL21	O3b	blaOXA-48 (carbapenemase)
FQ38 SRX9058078	5.5	1193	7602	19-Oct-2015	Qatar	SRS7307365	Homo sapiens	urine	ILLUMINA	256	42445	57.1	196384	203	21467	KL22	O2a	blaOXA-48 (carbapenemase)
FQ39 SRX9058079	5.8	147	2092	20-Oct-2015	Qatar	SRS7307366	Homo sapiens	other	ILLUMINA	261	60456	56.7	178862	200	22132	KL64	OL102	blaNDM-1
FQ44 SRX9058082	5.8	14	1348	07-Nov-2015	Qatar	SRS7307369	Homo sapiens	urine	ILLUMINA	963	11251	56.7	59384	200	6067	KL2	O1	blaNDM-1
FQ45 SRX9058083	5.8	147		11-Nov-2015	Qatar	SRS7307370	Homo sapiens	urine	ILLUMINA	1480	7776	56.7	52627	200	3900	KL64	O2a
FQ47 SRX9058085	5.6	252	7603	17-Dec-2015	Qatar	SRS7307372	Homo sapiens	urine	ILLUMINA	408	40781	57.1	202274	200	13806	KL8	O2afg	blaNDM-1
FQ48 SRX9058086	5.7	2096	1294	18-Dec-2015	Qatar	SRS7307373	Homo sapiens	urine	ILLUMINA	375	36149	56.8	117731	201	15242	KL64	O1
FQ54 SRX9058092	6.0	405	6054	20-Jan-2016	Qatar	SRS7307379	Homo sapiens	respiratory	ILLUMINA	347	52866	56.6	159002	201	17241	KL151	O4	blaOXA-48 (carbapenemase)
FQ56 SRX9058093	5.5	11	7604	25-Jan-2016	Qatar	SRS7307380	Homo sapiens	urine	ILLUMINA	227	52038	57.3	154513	202	24172	KL24	O2a	blaNDM-1
FQ62 SRX9057332	5.8	231	7605	28-Jul-2016	Qatar	SRS7306707	Homo sapiens	blood	ILLUMINA	254	64527	56.8	203663	200	22688	KL51	O1	blaOXA-48 (carbapenemase)
FQ63 SRX9058100	5.7	147	97	30-Jul-2016	Qatar	SRS7307387	Homo sapiens	respiratory	ILLUMINA	304	44654	57.0	145990	203	18660	KL64	O2a	blaOXA-181 (carbapenemase)
FQ66 SRX9058102	5.7	383	7606	11-Aug-2016	Qatar	SRS7307389	Homo sapiens	other	ILLUMINA	355	34246	56.6	107429	205	16015	KL30	O1	blaOXA-48 (carbapenemase)
FQ7 SRX9058104	5.6	17	7607	20-May-2015	Qatar	SRS7307391	Homo sapiens	respiratory	ILLUMINA	333	38305	57.2	126881	200	16777	KL122	O2afg	blaNDM-1
FQ70 SRX9058105	5.9	147	7608	21-Oct-2016	Qatar	SRS7307392	Homo sapiens	blood	ILLUMINA	388	46331	56.6	169363	200	15314	KL10	O3/O3a	blaNDM-1 / blaOXA-181 (carbapenemase)
FQ72 SRX9058107	5.7	420	7609	08-Nov-2016	Qatar	SRS7307394	Homo sapiens	respiratory	ILLUMINA	245	91664	56.7	247664	201	23181	KL20	O1	blaOXA-48 (carbapenemase)
FQ74 SRX9058109	5.5	35	5807	04-Apr-2017	Qatar	SRS7307396	Homo sapiens	urine	ILLUMINA	139	146973	57.3	285709	202	39456	KL110	O1
FQ75 SRX9057997	5.6	420	7609	18-Dec-2016	Qatar	SRS7307284	Homo sapiens	urine	ILLUMINA	165	63595	57.1	239933	201	33716	KL20	O1	blaOXA-48 (carbapenemase)
FQ76 SRX9057998	5.5	983	6385	24-Dec-2016	Qatar	SRS7307285	Homo sapiens	urine	ILLUMINA	337	51345	57.1	161025	202	16379	KL127	OL101	blaOXA-48 (carbapenemase)
FQ79 SRX9058000	5.5	14	7610	27-Dec-2016	Qatar	SRS7307287	Homo sapiens	urine	ILLUMINA	233	54214	57.4	187441	200	23456	KL64	O1	blaNDM-1
FQ81 SRX9058001	5.6	147	97	01-Jan-2017	Qatar	SRS7307288	Homo sapiens	urine	ILLUMINA	467	27383	57.2	115699	203	11946	KL64	O2a	blaNDM-5 / blaOXA-181 (carbapenemase)
FQ82 SRX9058002	5.5	1418	3489	02-Jan-2017	Qatar	SRS7307289	Homo sapiens	urine	ILLUMINA	243	44979	57.1	166554	204	22754	KL13	O3b	blaOXA-181 (carbapenemase)
FQ83 SRX9058003	5.4	147	97	03-Jan-2017	Qatar	SRS7307290	Homo sapiens	urine	ILLUMINA	426	25596	57.1	99204	202	12620	KL64	O2a
FQ85	5.6	39	7613		Qatar	SRS7307292	Homo sapiens	Human body sites or biosamples	ILLUMINA	347	37929	57.1	161799	202	16268	KL43	O1	blaNDM-1
FQ86	5.7	39	7613		Qatar	SRS7307293	Homo sapiens	Human body sites or biosamples	ILLUMINA	424	31673	57.0	144865	202	13475	KL43	O1	blaNDM-1
FQ87	5.5	11	7614		Qatar	SRS7307295	Homo sapiens	Human body sites or biosamples	ILLUMINA	297	36298	57.3	125337	202	18482	KL24	O2a	blaNDM-1
FQ88	5.4	432	3061		Qatar	SRS7307296	Homo sapiens	Human body sites or biosamples	ILLUMINA	239	58339	57.3	206717	200	22567	KL14	O3b	blaOXA-48 (carbapenemase)
FQ89	6.1	4			Qatar	SRS7307297	Homo sapiens	Human body sites or biosamples	ILLUMINA	1406	14177	56.6	79003	200	4372	KL13	O1	blaNDM-1
FQ93	5.5	11	7614		Qatar	SRS7307298	Homo sapiens	Human body sites or biosamples	ILLUMINA	250	47518	57.3	128460	206	21956	KL24	O2a	blaNDM-1
FQ94	5.6	16	7615		Qatar	SRS7307299	Homo sapiens	Human body sites or biosamples	ILLUMINA	286	47700	57.2	195006	200	19412	KL51	O3b	blaOXA-181 (carbapenemase)
FQ99	5.6	147	97		Qatar	SRS7306714	Homo sapiens	Human body sites or biosamples	ILLUMINA	230	54203	57.1	134496	206	24376	KL64	O2a
Illumina reads for NGKP54 ERX3791777	5.5	3513	7478	2015	Saudi Arabia	ERS4212645	Homo sapiens	sputum	ILLUMINA	155	331141	57.3	894505	187	35451	N/A	N/A		mcr-1.1 / mcr-8.1
K2 SRX12431445	5.4	1993		05-Feb-2020	Saudi Arabia	SRS10399011	Homo sapiens	Sea water	ILLUMINA	75	333255	57.3	1469365	173	71466	KL57	O2afg
KW CKP441 17 SRX8344631	5.3	4743		2017	Kuwait	SRS6662526	Homo sapiens	Rectal swab	ILLUMINA	118	352285	57.3	977944	141	45280	K1	O5
KW CKP500 17 SRX8344632	5.5	37		2017	Kuwait	SRS6662524	Homo sapiens	Rectal swab	ILLUMINA	139	180525	56.7	448381	181	39667	KL118	OL101		pmrB_R256G
KW HKP354 17 SRX8344630	5.4	25		2017	Kuwait	SRS6662525	Homo sapiens	stool sample	ILLUMINA	79	304568	57.2	1273751	193	68408	KL2	O1
MCH15	5.9	14	2217	2016	UAE	ERS6839231	Homo sapiens	Human body sites or biosamples	ILLUMINA	269	64226	56.7	221252	200	21783	KL2	O1	blaOXA-162 (carbapenemase)
microbial SRX8102512	5.4	231	1448	01-Jul-2019	Kuwait	SRS6468428	Homo sapiens	SCREENING	ILLUMINA	111	387233	56.7	971585	217	48514	KL51	O1
microbial SRX8102516	5.4	231	1448	01-Jul-2019	Kuwait	SRS6468432	Homo sapiens	SCREENING	ILLUMINA	114	305798	57.3	825908	229	47760	KL51	O1
microbial SRX8102520	5.5	231	4990	01-Jul-2019	Kuwait	SRS6468436	Homo sapiens	SCREENING	ILLUMINA	124	323698	57.2	683944	173	44673	KL51	O1	blaOXA-232 (carbapenemase)
microbial SRX8102521	5.6	231	1448	01-Jul-2019	Kuwait	SRS6468437	Homo sapiens	SCREENING	ILLUMINA	121	387221	56.7	942290	207	46483	KL51	O1	blaOXA-232 (carbapenemase)
microbial SRX8102522	5.5	231	4990	01-Jul-2019	Kuwait	SRS6468438	Homo sapiens	SCREENING	ILLUMINA	103	387233	57.3	868727	224	53641	KL51	O1
microbial SRX8102523	5.7	231	7663	01-Jul-2019	Kuwait	SRS6468439	Homo sapiens	SCREENING	ILLUMINA	114	338192	57.3	905589	217	49823	KL51	O1	blaNDM-5 / blaOXA-232 (carbapenemase)
microbial SRX8102524	5.5	43		01-Jul-2019	Kuwait	SRS6468427	Homo sapiens	SCREENING	ILLUMINA	120	278822	56.7	787753	225	46222	KL61	O1
microbial SRX8102527	5.6	15	6121	01-Jul-2019	Kuwait	SRS6468443	Homo sapiens	SCREENING	ILLUMINA	326	204971	57.3	708975	177	17243	KL48	O1	blaNDM-1
PFZ336S ERX7720256	5.7	14		2018	UAE	ERS10221847	Homo sapiens	Human body sites or biosamples	ILLUMINA	152	244014	56.7	465814	201	37305	KL2	O1	blaNDM-5
PFZ339 ERX8669686	5.6	147	97	2018	UAE	ERS10904019	Homo sapiens	Human body sites or biosamples	ILLUMINA	155	297315	57.2	727195	145	36118	KL64	O2a	blaNDM-5 / blaOXA-181 (carbapenemase)
PFZ341 ERX7710190	5.7	14		2018	UAE	ERS10211813	Homo sapiens	Human body sites or biosamples	ILLUMINA	153	185660	56.7	443902	221	37365	KL2	O1	blaNDM-5
PFZ349 ERX8669684	5.5	147	97	2018	UAE	ERS10904016	Homo sapiens	Human body sites or biosamples	ILLUMINA	83	250491	57.2	517776	212	65933	KL64	O2a	blaOXA-181 (carbapenemase)
PFZ360 ERX8670334	5.7	231		2018	UAE	ERS10916163	Homo sapiens	Human body sites or biosamples	ILLUMINA	199	338308	57.2	600677	209	28684	KL51	O1	blaKPC-2 (carbapenemase) / blaOXA-232 (carbapenemase)
PFZ363 ERX8670333	5.7	231		2018	UAE	ERS10916162	Homo sapiens	Human body sites or biosamples	ILLUMINA	168	292555	57.3	684900	234	33952	KL51	O1	blaKPC-2 (carbapenemase)
PFZ401 ERX8903047	5.6	15		2018	UAE	ERS11209716	Homo sapiens	Human body sites or biosamples	ILLUMINA	151	197115	57.2	585034	233	37221	KL19	O1	blaKPC-2 (carbapenemase)
PFZ408 ERX7720246	5.7	14		2018	UAE	ERS10221845	Homo sapiens	Human body sites or biosamples	ILLUMINA	113	317049	57.3	534645	201	50016	KL64	O1	blaNDM-1 / blaOXA-232 (carbapenemase)
PFZ410 ERX8903056	5.6	15		2018	UAE	ERS11209717	Homo sapiens	Human body sites or biosamples	ILLUMINA	136	192045	57.2	585018	217	41311	KL19	O1	blaKPC-2 (carbapenemase)
PFZ412 ERX8903063	5.8	15		2018	UAE	ERS11209718	Homo sapiens	Human body sites or biosamples	ILLUMINA	154	212594	57.2	550499	217	37703	KL19	O1	blaNDM-1
PFZ424 ERX8669690	5.7	147	97	2018	UAE	ERS10904024	Homo sapiens	Human body sites or biosamples	ILLUMINA	182	169756	56.7	700637	141	31183	KL64	O2a	blaOXA-181 (carbapenemase)
PFZ433 ERX8671045	5.6	231		2018	UAE	ERS10917352	Homo sapiens	Human body sites or biosamples	ILLUMINA	124	259469	57.2	985317	215	45392	KL51	O1
PFZ445 ERX8670337	5.6	231		2018	UAE	ERS10916166	Homo sapiens	Human body sites or biosamples	ILLUMINA	112	304427	57.3	988659	187	50349	KL51	O2afg
PFZ453 ERX7703455	5.7	14		2018	UAE	ERS10205668	Homo sapiens	Human body sites or biosamples	ILLUMINA	105	243887	57.2	534578	217	54111	KL64	O1	blaNDM-1 / blaOXA-232 (carbapenemase)
PFZ455 ERX8669688	5.5	147		2018	UAE	ERS10904021	Homo sapiens	Human body sites or biosamples	ILLUMINA	111	176460	56.7	707142	155	49286	KL64	OL102	blaOXA-181 (carbapenemase)
PFZ458 ERX8671044	5.6	231		2018	UAE	ERS10917351	Homo sapiens	Human body sites or biosamples	ILLUMINA	101	355227	57.3	988687	222	54958	KL51	O1	blaOXA-232 (carbapenemase)
PFZ479 ERX7700153	5.7	14		2018	UAE	ERS10201592	Homo sapiens	Human body sites or biosamples	ILLUMINA	104	220680	57.2	534599	209	54620	KL64	O1	blaNDM-1 / blaOXA-232 (carbapenemase)
PFZ517 CLC ERX8952275	5.6	336		2018	UAE	ERS11360454	Homo sapiens	Human body sites or biosamples	ILLUMINA	113	377352	57.2	833222	238	49335	KL25	O5	blaOXA-181 (carbapenemase)
PFZ52 ERX8669695	5.5	147	1374	2018	UAE	ERS10904029	Homo sapiens	Human body sites or biosamples	ILLUMINA	105	270116	56.7	610193	209	52443	KL64	O2a	blaNDM-1
PFZ529 ERX8899715	5.7	11	3175	2018	UAE	ERS11208516	Homo sapiens	Human body sites or biosamples	ILLUMINA	185	131639	57.2	396152	205	31005	KL64	O2a	blaKPC-2 (carbapenemase)
PFZ537 ERX8669693	5.7	147	812	2018	UAE	ERS10904027	Homo sapiens	Human body sites or biosamples	ILLUMINA	126	287406	57.3	557999	205	45323	KL64	O2a	blaOXA-181 (carbapenemase)
PFZ542 CLC ERX8961399	5.2	6085		2018	UAE	ERS11374672	Homo sapiens	Human body sites or biosamples	ILLUMINA	97	493711	57.3	1322779	178	53170	KL111	O3b
PFZ560 CLC ERX8952317	5.2	392		2018	UAE	ERS11365491	Homo sapiens	Human body sites or biosamples	ILLUMINA	96	214582	57.2	476856	181	54351	KL50	OL102
PFZ563 ERX8671050	5.5	231	4753	2018	UAE	ERS10917360	Homo sapiens	Human body sites or biosamples	ILLUMINA	113	355479	57.3	905599	234	48298	KL51	O1	blaOXA-232 (carbapenemase)
PFZ573 ERX7710788	5.7	14	2834	2018	UAE	ERS10212409	Homo sapiens	Human body sites or biosamples	ILLUMINA	107	185789	56.9	544312	217	52965	KL64	O1	blaNDM-1 / blaOXA-232 (carbapenemase)
PFZ580 ERX8669685	5.5	147	6744	2018	UAE	ERS10904017	Homo sapiens	Human body sites or biosamples	ILLUMINA	192	270672	57.2	431379	145	28549	KL64	O2a	blaNDM-1
PFZ59 ERX7703454	5.7	14		2018	UAE	ERS10205667	Homo sapiens	Human body sites or biosamples	ILLUMINA	122	200262	57.3	443757	185	46593	KL64	O1	blaOXA-232 (carbapenemase)
PFZ594 CLC ERX8961397	5.7	78		2018	UAE	ERS11374670	Homo sapiens	Human body sites or biosamples	ILLUMINA	136	162023	56.9	522028	217	41866	KL2	O1	blaNDM-1
PFZ599 ERX7720250	5.7	14	2834	2018	UAE	ERS10221846	Homo sapiens	Human body sites or biosamples	ILLUMINA	136	288793	56.9	534598	177	41941	KL64	O1	blaNDM-1
PFZ604 ERX8903239	5.2	15		2018	UAE	ERS11209719	Homo sapiens	Human body sites or biosamples	ILLUMINA	92	245667	57.3	585186	221	56886	KL19	O1
PFZ607 ERX7720263	5.7	14		2018	UAE	ERS10221848	Homo sapiens	Human body sites or biosamples	ILLUMINA	149	207513	56.9	851569	173	38207	KL64	O1	blaOXA-232 (carbapenemase)
PFZ612 ERX7720672	5.7	14		2018	UAE	ERS10221868	Homo sapiens	Human body sites or biosamples	ILLUMINA	135	316642	57.2	698186	181	42178	KL64	O1	blaOXA-232 (carbapenemase)
PFZ613 ERX7710494	5.6	14		2018	UAE	ERS10212117	Homo sapiens	Human body sites or biosamples	ILLUMINA	112	207578	57.1	534498	217	50415	KL64	O1	blaNDM-5 / blaOXA-232 (carbapenemase)
PFZ614 ERX7702473	5.7	14		2018	UAE	ERS10204536	Homo sapiens	Human body sites or biosamples	ILLUMINA	126	306858	57.3	698214	209	45243	KL64	O1	blaOXA-232 (carbapenemase)
PFZ629 CLC ERX8899705	5.5	11	2234	2018	UAE	ERS11208515	Homo sapiens	Human body sites or biosamples	ILLUMINA	115	261727	57.3	1030476	193	48049	KL24	O2a	blaNDM-1 / blaOXA-232 (carbapenemase)
PFZ631 ERX7709237	5.7	14		2018	UAE	ERS10210860	Homo sapiens	Human body sites or biosamples	ILLUMINA	101	242564	57.3	700669	213	56028	KL64	O1
PFZ640 CLC ERX8902792	5.5	11	2234	2018	UAE	ERS11209710	Homo sapiens	Human body sites or biosamples	ILLUMINA	124	236200	56.9	705643	205	44444	KL24	O2a	blaOXA-232 (carbapenemase)
PFZ642 CLC ERX8952315	5.8	383		2018	UAE	ERS11365489	Homo sapiens	Human body sites or biosamples	ILLUMINA	182	187822	56.9	459107	201	32127	KL30	O1	blaNDM-1 / blaOXA-48 (carbapenemase)
PFZ643 ERX7708618	5.7	14		2018	UAE	ERS10210241	Homo sapiens	Human body sites or biosamples	ILLUMINA	108	210536	57.1	443898	218	52359	KL64	O1	blaOXA-232 (carbapenemase)
PFZ655 ERX8669697	5.7	147		2018	UAE	ERS10904031	Homo sapiens	Human body sites or biosamples	ILLUMINA	136	184652	56.9	378406	209	42266	KL64	O2a	blaOXA-48 (carbapenemase)
PFZ658 ERX7709539	5.7	14	1294	2018	UAE	ERS10211162	Homo sapiens	Human body sites or biosamples	ILLUMINA	110	210528	57.3	443890	209	52153	KL64	O1	blaNDM-1 / blaOXA-232 (carbapenemase)
PFZ659 ERX7720634	5.7	14		2018	UAE	ERS10221863	Homo sapiens	Human body sites or biosamples	ILLUMINA	120	210516	57.3	534577	197	47751	KL64	O1	blaNDM-1
PFZ660 CLC ERX8902800	5.5	11	2234	2018	UAE	ERS11209711	Homo sapiens	Human body sites or biosamples	ILLUMINA	148	247539	57.3	563413	209	37480	KL24	O2a	blaNDM-1
PFZ663 CLC ERX8952318	5.7	395	1163	2018	UAE	ERS11365492	Homo sapiens	Human body sites or biosamples	ILLUMINA	159	204984	57.1	794181	201	35682	KL64	O1	blaNDM-5 / blaOXA-232 (carbapenemase)
PFZ665 ERX8671048	5.5	231		2018	UAE	ERS10917359	Homo sapiens	Human body sites or biosamples	ILLUMINA	103	349238	56.7	685160	212	53782	KL51	O1
PFZ67 ERX8670336	5.5	231	4753	2018	UAE	ERS10916165	Homo sapiens	Human body sites or biosamples	ILLUMINA	123	292594	57.2	905586	213	44953	KL51	O1
PFZ671 ERX7720269	5.7	14		2018	UAE	ERS10221849	Homo sapiens	Human body sites or biosamples	ILLUMINA	108	247198	57.3	534603	225	52749	KL64	O1	blaNDM-1
PFZ673 CLC ERX8952280	5.5	353	5022	2018	UAE	ERS11360456	Homo sapiens	Human body sites or biosamples	ILLUMINA	96	358138	57.3	1023964	217	57325	KL110	O3b
PFZ674 CLC ERX8952283	5.5	353	5022	2018	UAE	ERS11360457	Homo sapiens	Human body sites or biosamples	ILLUMINA	91	360815	57.3	873380	229	60526	KL110	O3b
PFZ676 CLC ERX8952346	5.3	441	2580	2018	UAE	ERS11365493	Homo sapiens	Human body sites or biosamples	ILLUMINA	88	359189	57.3	604734	213	59906	KL174	O2afg	blaOXA-181 (carbapenemase)
PFZ679 ERX8952268	5.6	15		2018	UAE	ERS11360405	Homo sapiens	Human body sites or biosamples	ILLUMINA	133	259189	57.3	566679	233	42462	KL48	O1	blaNDM-1
PFZ682 ERX8952270	5.6	15	6121	2018	UAE	ERS11360406	Homo sapiens	Human body sites or biosamples	ILLUMINA	181	204808	56.7	709006	209	31035	KL48	O1	blaNDM-1
PFZ683 ERX8671047	5.4	231		2018	UAE	ERS10917358	Homo sapiens	Human body sites or biosamples	ILLUMINA	104	292590	57.3	600515	209	51514	KL51	O1	blaOXA-232 (carbapenemase)
PFZ687 ERX8952272	5.6	15	6121	2018	UAE	ERS11360407	Homo sapiens	Human body sites or biosamples	ILLUMINA	206	204539	56.7	709022	225	27295	KL48	O1	blaNDM-1
PFZ691 ERX7720657	5.8	14	2216	2018	UAE	ERS10221866	Homo sapiens	Human body sites or biosamples	ILLUMINA	232	146348	57.3	534632	209	24918	KL64	O1	blaNDM-1 / blaOXA-232 (carbapenemase)
PFZ7 CLC ERX8961398	5.6	78		2018	UAE	ERS11374671	Homo sapiens	Human body sites or biosamples	ILLUMINA	141	161825	56.7	526784	205	39961	KL2	O1	blaNDM-1
PFZ707 ERX7720665	5.9	14		2018	UAE	ERS10221867	Homo sapiens	Human body sites or biosamples	ILLUMINA	181	157511	57.3	544417	213	32492	KL64	O1	blaOXA-232 (carbapenemase)
PFZ727 CLC ERX8902806	5.9	11	2234	2018	UAE	ERS11209712	Homo sapiens	Human body sites or biosamples	ILLUMINA	231	220152	57.1	458800	201	25416	KL24	O2a	blaNDM-1
PFZ753 CLC ERX8902812	5.7	11	2234	2018	UAE	ERS11209713	Homo sapiens	Human body sites or biosamples	ILLUMINA	169	220148	57.1	562421	197	33485	KL24	O2a	blaNDM-1
PFZ756 ERX7720642	5.7	14		2018	UAE	ERS10221864	Homo sapiens	Human body sites or biosamples	ILLUMINA	139	200262	57.1	698190	185	41012	KL64	O1	blaOXA-232 (carbapenemase)
PFZ758 CLC ERX8961395	5.9	48		2018	UAE	ERS11374668	Homo sapiens	Human body sites or biosamples	ILLUMINA	175	348497	56.7	619616	209	33756	KL62	O1	blaKPC-2 (carbapenemase)
PFZ761 ERX7708903	5.7	14	2213	2018	UAE	ERS10210526	Homo sapiens	Human body sites or biosamples	ILLUMINA	148	190985	57.2	598298	213	38375	KL2	O1
PFZ77 ERX8669691	5.5	147	97	2018	UAE	ERS10904025	Homo sapiens	Human body sites or biosamples	ILLUMINA	144	253028	57.1	482323	149	38210	KL64	O2a	blaOXA-181 (carbapenemase)
PFZ83 ERX8669682	5.6	147	6744	2018	UAE	ERS10904014	Homo sapiens	Human body sites or biosamples	ILLUMINA	116	219820	56.7	666251	217	47887	KL64	O2a	blaNDM-1 / blaOXA-48 (carbapenemase)
PFZ92S CLC ERX8903018	5.6	13		2018	UAE	ERS11209714	Homo sapiens	Human body sites or biosamples	ILLUMINA	127	196883	56.7	676420	205	44059	KL3	O1	blaOXA-181 (carbapenemase)
RH45	5.5	14	2216	2016	UAE	ERS6839024	Homo sapiens	Human body sites or biosamples	ILLUMINA	219	75850	57.3	213230	202	25134	KL64	O1	blaNDM-1
RH48	5.6	14	658	2016	UAE	ERS6839232	Homo sapiens	Human body sites or biosamples	ILLUMINA	457	39548	57.2	150330	201	12195	KL2	O1	blaOXA-162 (carbapenemase)
RH60	5.8	14	2218	2016	UAE	NA	Homo sapiens	Human body sites or biosamples	ILLUMINA	445	28971	56.8	120659	200	12968	KL64	O2a	blaNDM-1
SA121	6.2	14	729	2015	Saudi Arabia	NA	Homo sapiens	Human body sites or biosamples	ILLUMINA	1940	50257	56.1	162670	205	3192	KL2	O1	blaNDM-1 / blaOXA-48 (carbapenemase)
SA131	5.8	14	729	2015	Saudi Arabia	ERS6838674	Homo sapiens	Human body sites or biosamples	ILLUMINA	882	14475	56.9	65483	200	6536	KL2	O2a	blaNDM-1
SA165-S	5.8	14	729	2015	Saudi Arabia	ERS6838663	Homo sapiens	Human body sites or biosamples	ILLUMINA	414	34431	56.8	203167	202	13918	KL2	O1	blaNDM-1 / blaOXA-48 (carbapenemase)
SA166	5.9	14	729	2015	Saudi Arabia	ERS6838664	Homo sapiens	Human body sites or biosamples	ILLUMINA	413	36261	56.7	101901	201	14262	KL2	O2a	blaNDM-1 / blaOXA-48 (carbapenemase)
SA176	6.3	14	729	2015	Saudi Arabia	ERS6838665	Homo sapiens	Human body sites or biosamples	ILLUMINA	2278	26574	56.0	114849	205	2753	KL2	O1	blaNDM-1 / blaOXA-48 (carbapenemase)
SMART372 DRX059756	5.9	101	7530	2011	Saudi Arabia	DRS040046	Homo sapiens	Human body sites or biosamples	ILLUMINA	257	191808	57.3	370318	137	22905	KL17	O1	blaVIM-29
SRR10294869	5.6	231	6734	23-Feb-2015	Oman	SRS5529040	Homo sapiens	Screening	ILLUMINA	79	387077	57.1	936956	559	70280	KL51	O1	blaOXA-232 (carbapenemase)
SRR10294870	5.9	11	1750	19-Feb-2015	Oman	SRS5529039	Homo sapiens	Screening	ILLUMINA	95	327291	56.8	506820	511	62350	KL14	O3b	blaNDM-1
SRR10294871	5.6	147	2092	18-Feb-2015	Oman	SRS5529038	Homo sapiens	Screening	ILLUMINA	76	252357	57.1	514287	520	73934	KL64	O2a
SRR10294872	5.9	11	1750	18-Feb-2015	Oman	SRS5529037	Homo sapiens	blood	ILLUMINA	88	333489	56.8	655804	502	67349	KL14	O3b	blaNDM-1
SRR10294873	5.6	147	5424	18-Feb-2015	Oman	SRS5529036	Homo sapiens	Screening	ILLUMINA	62	342776	57.0	916451	513	91077	KL64	O2a
SRR10294874	5.9	11	1750	06-Jan-2015	Oman	SRS5529035	Homo sapiens	Screening	ILLUMINA	85	270558	56.8	781957	524	69168	KL14	OL104	blaNDM-1
SRR10294875	5.6	231	6735	18-Feb-2015	Oman	SRS5529034	Homo sapiens	NA	ILLUMINA	78	355687	57.1	661241	517	71358	KL51	O1	blaOXA-232 (carbapenemase)
SRR10294876	5.9	11	1750	18-Feb-2015	Oman	SRS5529033	Homo sapiens	NA	ILLUMINA	79	328959	56.8	781476	505	74457	KL14	O3b	blaNDM-1
SRR10294877	5.5	231	6734	06-Jan-2015	Oman	SRS5529032	Homo sapiens	wound	ILLUMINA	97	355665	57.1	935706	540	57210	KL51	O1	blaOXA-232 (carbapenemase)
SRR10294878	5.6	231	1289	17-Feb-2015	Oman	SRS5529031	Homo sapiens	wound	ILLUMINA	74	338255	57.1	1453516	643	75392	KL51	O1
SRR10294879	5.8	11	6736	05-Jul-2015	Oman	SRS5529030	Homo sapiens	respiratory	ILLUMINA	77	211612	57.1	411462	514	74720	KL14	O3b	blaOXA-232 (carbapenemase)
SRR10294880	5.6	231	2102	17-Feb-2015	Oman	SRS5529029	Homo sapiens	wound	ILLUMINA	67	395844	57.1	935382	508	83235	KL51	O1	blaOXA-232 (carbapenemase)
SRR10294881	5.5	231	6734	06-Jan-2015	Oman	SRS5529028	Homo sapiens	wound	ILLUMINA	81	387215	57.1	676974	547	68515	KL51	O1	blaOXA-232 (carbapenemase)
SRR10294882	5.7	101	6737	17-Feb-2015	Oman	SRS5529027	Homo sapiens	urine	ILLUMINA	120	218013	57.0	566016	501	47229	KL17	O1	blaNDM-1
SRR10294883	5.8	73	6738	16-Feb-2015	Oman	SRS5529026	Homo sapiens	respiratory	ILLUMINA	142	182613	57.0	502006	505	40831	KL25	O1
SRR10294884	5.7	15	6739	16-Feb-2015	Oman	SRS5529025	Homo sapiens	Screening	ILLUMINA	76	272516	57.0	489755	515	75457	KL24	O1	blaOXA-48 (carbapenemase)
SRR10294885	5.3	147	2092	16-Feb-2015	Oman	SRS5529024	Homo sapiens	respiratory	ILLUMINA	42	342728	57.4	625279	507	126837	KL64	O2a
SRR10294886	5.5	15	6740	06-Jan-2015	Oman	SRS5529023	Homo sapiens	urine	ILLUMINA	79	222538	57.3	584880	500	69293	KL19	O1	blaNDM-1
SRR10294887	5.4	147	2092	10-Feb-2015	Oman	SRS5529022	Homo sapiens	urine	ILLUMINA	55	491994	57.4	969284	509	97995	KL64	O2a	blaNDM-1
SRR10294888	5.6	231	2102	10-Feb-2015	Oman	SRS5529021	Homo sapiens	NA	ILLUMINA	69	453203	57.1	936964	559	80450	KL51	O1	blaOXA-232 (carbapenemase)
SRR10294889	5.9	11	1750	01-Jan-2015	Oman	SRS5529020	Homo sapiens	urine	ILLUMINA	102	269492	57.0	511197	510	57632	KL14	OL104	blaNDM-1
SRR10294890	5.9	11	1750	02-Jul-2015	Oman	SRS5529019	Homo sapiens	Screening	ILLUMINA	100	261921	56.8	520095	511	59223	KL14	OL104	blaNDM-1
SRR10294891	5.4	236	6741	09-Feb-2015	Oman	SRS5529018	Homo sapiens	Screening	ILLUMINA	54	346735	57.2	557697	504	100613	KL127	OL101
SRR10294892	5.5	236	6741	09-Feb-2015	Oman	SRS5529017	Homo sapiens	urine	ILLUMINA	70	275609	57.1	510416	569	78619	KL127	OL101	blaOXA-48 (carbapenemase)
SRR10294893	5.7	11	6736	09-Feb-2015	Oman	SRS5529016	Homo sapiens	respiratory	ILLUMINA	97	183364	57.2	366396	507	58622	KL14	OL104
SRR10294894	5.3	2202	6742		Oman	SRS5529015	Homo sapiens	Human body sites or biosamples	ILLUMINA	48	312210	57.4	886928	542	110779	KL14	OL104	blaOXA-48 (carbapenemase)
SRR10294895	5.6	15	6743	08-Feb-2015	Oman	SRS5529014	Homo sapiens	Screening	ILLUMINA	124	201129	57.1	621405	507	44760	KL112	O1
SRR10294896	5.5	231	2102	08-Feb-2015	Oman	SRS5529013	Homo sapiens	urine	ILLUMINA	71	452098	57.1	937509	540	77773	KL51	O1	blaOXA-232 (carbapenemase)
SRR10294897	5.6	231	2102	05-Feb-2015	Oman	SRS5529012	Homo sapiens	Screening	ILLUMINA	80	355565	57.1	886954	501	69970	KL51	O1	blaOXA-232 (carbapenemase)
SRR10294898	5.9	11	1750	05-Feb-2015	Oman	SRS5529011	Homo sapiens	respiratory	ILLUMINA	90	329642	56.8	782089	511	65859	KL14	OL104	blaNDM-1
SRR10294899	5.5	231	2102	05-Feb-2015	Oman	SRS5529010	Homo sapiens	respiratory	ILLUMINA	60	432267	57.2	936674	543	91770	KL51	O1	blaOXA-232 (carbapenemase)
SRR10294900	5.6	101	1290	30-Sep-2015	Oman	SRS5529009	Homo sapiens	blood	ILLUMINA	77	370914	57.0	771205	511	72752	KL17	O1	blaOXA-48 (carbapenemase)
SRR10294901	5.4	231	2102	28-Jun-2015	Oman	SRS5529008	Homo sapiens	urine	ILLUMINA	56	384368	57.2	935503	547	97211	KL51	O1
SRR10294902	5.7	11	6736	29-Sep-2015	Oman	SRS5529007	Homo sapiens	Screening	ILLUMINA	86	284106	57.1	532362	512	66740	KL14	O3b	blaNDM-1 / blaOXA-232 (carbapenemase)
SRR10294903	5.6	101	1290	28-Sep-2015	Oman	SRS5529006	Homo sapiens	Catheter tip	ILLUMINA	77	465967	57.0	771037	520	72730	KL17	O1	blaOXA-48 (carbapenemase)
SRR10294904	5.5	231	2102	28-Sep-2015	Oman	SRS5529005	Homo sapiens	Screening	ILLUMINA	79	355480	57.1	942236	542	70178	KL51	O1
SRR10294905	5.6	147	6744	27-Sep-2015	Oman	SRS5529004	Homo sapiens	wound	ILLUMINA	64	383295	57.1	916580	520	86858	KL64	O2a	blaNDM-1
SRR10294906	5.4	147	6744	27-Sep-2015	Oman	SRS5529003	Homo sapiens	Screening	ILLUMINA	57	342776	57.3	916351	520	94576	KL64	O2a	blaNDM-1
SRR10294907	5.8	11	6745	03-Feb-2015	Oman	SRS5529002	Homo sapiens	Screening	ILLUMINA	101	198008	57.0	719101	542	57704	KL14	O3b
SRR10294908	5.6	147	97	17-Sep-2015	Oman	SRS5529001	Homo sapiens	urine	ILLUMINA	67	295721	57.1	1827374	539	83375	KL64	O2a
SRR10294909	5.5	231	6746	03-Feb-2015	Oman	SRS5529000	Homo sapiens	Screening	ILLUMINA	64	356018	57.1	942736	543	86327	KL51	O1	blaOXA-232 (carbapenemase)
SRR10294910	5.6	231	6734	14-Sep-2015	Oman	SRS5528999	Homo sapiens	Screening	ILLUMINA	72	452228	57.1	935487	543	77205	KL51	O1	blaOXA-232 (carbapenemase)
SRR10294911	5.8	11	1750	14-Sep-2015	Oman	SRS5528998	Homo sapiens	Screening	ILLUMINA	105	270396	57.1	782085	502	54941	KL14	O3b	blaNDM-1
SRR10294912	5.9	11	1750	23-Jun-2015	Oman	SRS5528997	Homo sapiens	urine	ILLUMINA	103	328974	56.8	781957	505	57542	KL14	O3b	blaNDM-1
SRR10294914	5.6	101	1290	13-Sep-2015	Oman	SRS5528995	Homo sapiens	wound	ILLUMINA	77	465967	57.1	693057	506	72286	KL17	O1	blaOXA-48 (carbapenemase)
SRR10294915	5.6	231	6734	08-Sep-2015	Oman	SRS5528994	Homo sapiens	blood	ILLUMINA	86	291903	57.1	527388	587	64574	KL51	O1	blaOXA-232 (carbapenemase)
SRR10294916	5.9	11	1750	07-Sep-2015	Oman	SRS5528993	Homo sapiens	Screening	ILLUMINA	99	270396	56.8	392285	528	59795	KL14	OL104	blaNDM-1
SRR10294917	5.5	231	2102	07-Sep-2015	Oman	SRS5528992	Homo sapiens	Screening	ILLUMINA	80	355336	57.1	508148	508	69314	KL51	O1
SRR10294918	5.6	147	2092	03-Sep-2015	Oman	SRS5528991	Homo sapiens	urine	ILLUMINA	66	432109	56.9	1362616	520	85130	KL64	O2a	blaNDM-1
SRR10294919	5.9	11	1750	01-Sep-2015	Oman	SRS5528990	Homo sapiens	Screening	ILLUMINA	106	234290	56.8	421291	528	55777	KL14	O3b	blaNDM-1
SRR10294920	5.7	147	2092	29-Jan-2015	Oman	SRS5528989	Homo sapiens	respiratory	ILLUMINA	69	342776	57.0	916431	509	82319	KL64	O2a	blaNDM-1
SRR10294921	5.5	231	2102	05-Jan-2015	Oman	SRS5528988	Homo sapiens	Screening	ILLUMINA	77	355336	57.2	508148	542	70936	KL51	O1
SRR10294922	5.9	11	1750	30-Aug-2015	Oman	SRS5528987	Homo sapiens	Screening	ILLUMINA	117	270396	56.8	421168	512	50521	KL14	O3b	blaNDM-1
SRR10294923	5.6	231	1448	20-Sep-2015	Oman	SRS5528986	Homo sapiens	Screening	ILLUMINA	82	292328	56.9	567108	525	67894	KL51	O1	blaOXA-232 (carbapenemase)
SRR10294924	5.6	147	6744	27-Aug-2015	Oman	SRS5528985	Homo sapiens	wound	ILLUMINA	69	295654	57.1	915575	520	80528	KL64	O2a	blaNDM-1
SRR10294925	5.4	4548	6747	27-Aug-2015	Oman	SRS5528984	Homo sapiens	Screening	ILLUMINA	80	324342	57.3	823230	507	67635	KL164	OL102	blaOXA-48 (carbapenemase)
SRR10294926	5.3	107	6748	24-Aug-2015	Oman	SRS5528983	Homo sapiens	Screening	ILLUMINA	40	325133	57.3	663266	521	132517	KL10	O1
SRR10294927	5.5	231	2102	24-Aug-2015	Oman	SRS5528982	Homo sapiens	wound	ILLUMINA	72	387105	57.1	676479	530	76525	KL51	O1
SRR10294928	5.4	147	2092	19-Aug-2015	Oman	SRS5528981	Homo sapiens	Screening	ILLUMINA	50	295721	57.4	1154548	520	107314	KL64	O2a	blaNDM-1
SRR10294929	5.5	231	1448		Oman	SRS5528980	Homo sapiens	Human body sites or biosamples	ILLUMINA	73	355687	57.2	508148	511	75301	KL51	O1
SRR10294930	5.5	11	6749	17-Aug-2015	Oman	SRS5528979	Homo sapiens	Screening	ILLUMINA	92	198008	57.3	574648	500	59999	KL15	O4
SRR10294931	5.9	11	1750	28-Jan-2015	Oman	SRS5528978	Homo sapiens	respiratory	ILLUMINA	95	322998	56.7	782090	518	62556	KL14	OL104	blaNDM-1
SRR10294932	5.4	219	844	11-Aug-2015	Oman	SRS5528977	Homo sapiens	Screening	ILLUMINA	71	263866	57.3	471855	521	75726	KL114	O1
SRR10294933	5.5	231	2102	10-Aug-2015	Oman	SRS5528976	Homo sapiens	Screening	ILLUMINA	51	387215	57.2	942080	631	106902	KL51	O1	blaOXA-232 (carbapenemase)
SRR10294934	5.5	231	1448	21-Jun-2015	Oman	SRS5528975	Homo sapiens	Screening	ILLUMINA	59	388045	57.2	936704	547	92477	KL51	O1	blaOXA-232 (carbapenemase)
SRR10294935	5.6	101	1290	10-Aug-2015	Oman	SRS5528974	Homo sapiens	wound	ILLUMINA	77	350435	57.0	771171	520	72723	KL17	O1	blaOXA-48 (carbapenemase)
SRR10294936	5.5	231	2102	10-Aug-2015	Oman	SRS5528973	Homo sapiens	urine	ILLUMINA	66	387215	57.1	796203	543	83226	KL51	O1	blaOXA-232 (carbapenemase)
SRR10294937	5.9	11	1750	27-Jan-2015	Oman	SRS5528972	Homo sapiens	Screening	ILLUMINA	84	329076	56.8	781853	518	70571	KL14	O3b	blaNDM-1
SRR10294938	5.4	231	2102	06-Aug-2015	Oman	SRS5528971	Homo sapiens	Biopsy	ILLUMINA	50	520980	57.2	935469	631	108996	KL51	O1	blaOXA-232 (carbapenemase)
SRR10294939	5.6	231	2102	05-Aug-2015	Oman	SRS5528970	Homo sapiens	respiratory	ILLUMINA	68	387215	57.1	925862	520	81620	KL51	O1	blaOXA-232 (carbapenemase)
SRR10294940	5.5	231	2102	04-Aug-2015	Oman	SRS5528969	Homo sapiens	Screening	ILLUMINA	48	465878	57.2	941789	631	113544	KL51	O1	blaOXA-232 (carbapenemase)
SRR10294941	5.8	15	6750	04-Aug-2015	Oman	SRS5528968	Homo sapiens	Screening	ILLUMINA	80	200913	56.8	715243	518	72248	KL2	O2a	blaNDM-1
SRR10294942	5.9	11	6736	04-Aug-2015	Oman	SRS5528967	Homo sapiens	respiratory	ILLUMINA	113	270943	56.9	377306	514	52412	KL14	OL104	blaNDM-1 / blaOXA-232 (carbapenemase)
SRR10294943	5.6	147	97	02-Aug-2015	Oman	SRS5528966	Homo sapiens	Screening	ILLUMINA	60	438265	57.2	1905752	509	93165	KL64	O2a	blaOXA-181 (carbapenemase)
SRR10294944	5.5	231	1448	30-Jul-2015	Oman	SRS5528965	Homo sapiens	respiratory	ILLUMINA	72	387106	57.1	942081	547	76619	KL51	O1	blaOXA-232 (carbapenemase)
SRR10294945	5.9	11	1750	21-Jun-2015	Oman	SRS5528964	Homo sapiens	Screening	ILLUMINA	93	208136	56.8	781930	507	63528	KL14	OL104	blaNDM-1
SRR10294946	5.9	11	1750	30-Jul-2015	Oman	SRS5528963	Homo sapiens	respiratory	ILLUMINA	95	218752	56.8	781988	514	61862	KL14	O3b	blaNDM-1
SRR10294947	5.5	231	2102	27-Jan-2015	Oman	SRS5528962	Homo sapiens	wound	ILLUMINA	75	368818	57.1	942182	509	73830	KL51	O1	blaOXA-232 (carbapenemase)
SRR10294948	5.7	11	6751	27-Jan-2015	Oman	SRS5528961	Homo sapiens	wound	ILLUMINA	101	209960	57.1	459665	548	56279	KL15	O4	blaNDM-1 / blaOXA-48 (carbapenemase)
SRR10294949	5.5	147	2092	27-Jan-2015	Oman	SRS5528960	Homo sapiens	respiratory	ILLUMINA	52	431495	57.2	915769	509	105349	KL64	O2a	blaNDM-1
SRR10294950	5.6	231	2102	26-Jul-2015	Oman	SRS5528959	Homo sapiens	Screening	ILLUMINA	77	368739	57.1	886661	509	72650	KL51	O1	blaOXA-232 (carbapenemase)
SRR10294951	5.6	101	6752	22-Jul-2015	Oman	SRS5528958	Homo sapiens	wound	ILLUMINA	87	371561	57.0	770960	502	64239	KL17	O1	blaNDM-1
SRR10294952	5.7	11	6736	22-Jul-2015	Oman	SRS5528957	Homo sapiens	urine	ILLUMINA	75	270396	57.1	402896	518	76476	KL14	OL104	blaNDM-1 / blaOXA-232 (carbapenemase)
SRR10294953	5.5	437	2503	21-Jul-2015	Oman	SRS5528956	Homo sapiens	wound	ILLUMINA	55	305085	57.3	679912	502	99211	KL36	O4	blaNDM-1
SRR10294954	5.6	231	2102	21-Jul-2015	Oman	SRS5528955	Homo sapiens	Screening	ILLUMINA	95	298125	57.1	887013	524	58614	KL51	O1
SRR10294955	5.4	147	2092	15-Jun-2015	Oman	SRS5528954	Homo sapiens	wound	ILLUMINA	48	492268	57.4	1362516	517	112102	KL64	O2a	blaNDM-1
SRR10294957	5.7	11	6736	10-Jun-2015	Oman	SRS5528952	Homo sapiens	Asitic fluid	ILLUMINA	75	322203	57.1	439194	506	76504	KL14	O3b	blaNDM-1 / blaOXA-232 (carbapenemase)
SRR10294958	5.4	231	2102	21-Jul-2015	Oman	SRS5528951	Homo sapiens	Screening	ILLUMINA	51	466350	57.2	942632	567	106784	KL51	O1	blaOXA-232 (carbapenemase)
SRR10294959	5.9	11	1750	21-Jun-2015	Oman	SRS5528950	Homo sapiens	respiratory	ILLUMINA	90	329076	56.8	781988	536	65833	KL14	O3b	blaNDM-1
SRR10294960	5.7	11	6736	10-Jun-2015	Oman	SRS5528949	Homo sapiens	wound	ILLUMINA	81	322998	57.1	441532	518	70847	KL14	O3b	blaNDM-1 / blaOXA-232 (carbapenemase)
SRR10294961	5.7	11	6736	10-Jun-2015	Oman	SRS5528948	Homo sapiens	wound	ILLUMINA	74	269492	57.1	441532	518	77500	KL14	O3b	blaNDM-1 / blaOXA-232 (carbapenemase)
SRR10294962	5.6	37	6753	21-Jan-2015	Oman	SRS5528947	Homo sapiens	blood	ILLUMINA	116	261766	56.9	938050	528	48139	KL179	OL102
SRR10294963	5.4	147	2092	09-Jun-2015	Oman	SRS5528946	Homo sapiens	urine	ILLUMINA	44	432109	57.4	1362516	509	122199	KL64	O2a	blaNDM-1
SRR10294964	5.7	11	6736	08-Jun-2015	Oman	SRS5528945	Homo sapiens	respiratory	ILLUMINA	77	322998	57.1	441532	514	74553	KL14	O3b	blaNDM-1 / blaOXA-232 (carbapenemase)
SRR10294965	5.7	11	6736	08-Jun-2015	Oman	SRS5528944	Homo sapiens	blood	ILLUMINA	80	322998	57.1	439194	503	71724	KL14	O3b	blaNDM-1 / blaOXA-232 (carbapenemase)
SRR10294966	5.7	101	6752	08-Jun-2015	Oman	SRS5528943	Homo sapiens	Screening	ILLUMINA	104	350745	57.0	770927	500	54468	KL17	O1	blaNDM-1
SRR10294967	5.6	307	6754	20-Jan-2015	Oman	SRS5528942	Homo sapiens	urine	ILLUMINA	109	225761	57.1	717591	505	51654	KL102	O2afg	blaNDM-1
SRR10294968	5.5	231	6734	01-Jun-2015	Oman	SRS5528941	Homo sapiens	respiratory	ILLUMINA	117	327876	57.1	676761	516	47413	KL51	O1	blaOXA-232 (carbapenemase)
SRR10294969	5.9	11	1750	26-May-2015	Oman	SRS5528940	Homo sapiens	Screening	ILLUMINA	109	267778	56.8	392285	517	54334	KL14	O3b	blaNDM-1
SRR10294970	5.7	231	2102	21-Jul-2015	Oman	SRS5528939	Homo sapiens	urine	ILLUMINA	80	338374	56.9	684430	547	71654	KL51	O1	blaOXA-232 (carbapenemase)
SRR10294971	5.6	231	2102	26-May-2015	Oman	SRS5528938	Homo sapiens	wound	ILLUMINA	71	387523	57.1	676712	547	78519	KL51	O1	blaOXA-232 (carbapenemase)
SRR10294972	5.7	11	6736	25-May-2015	Oman	SRS5528937	Homo sapiens	wound	ILLUMINA	75	270396	57.1	411185	518	76459	KL14	O3b	blaNDM-1 / blaOXA-232 (carbapenemase)
SRR10294973	5.5	231	1448	24-May-2015	Oman	SRS5528936	Homo sapiens	Screening	ILLUMINA	64	431477	57.1	936368	547	86258	KL51	O1
SRR10294974	5.9	147	2092	24-May-2015	Oman	SRS5528935	Homo sapiens	Screening	ILLUMINA	95	296423	56.5	699745	501	61590	KL64	O2a	blaNDM-1
SRR10294975	5.5	147	2092	19-May-2015	Oman	SRS5528934	Homo sapiens	Catheter tip	ILLUMINA	49	431130	57.2	915680	520	112873	KL64	O2a	blaNDM-1
SRR10294976	5.8	3161	6755	18-May-2015	Oman	SRS5528933	Homo sapiens	urine	ILLUMINA	66	302426	56.6	652456	512	88491	KL55	O3/O3a
SRR10294977	5.6	231	2102	19-May-2015	Oman	SRS5528932	Homo sapiens	Screening	ILLUMINA	75	387215	57.1	936421	547	74305	KL51	O1	blaOXA-232 (carbapenemase)
SRR10294978	5.5	147	2092	14-May-2015	Oman	SRS5528931	Homo sapiens	Screening	ILLUMINA	41	402302	57.2	625281	502	133495	KL64	O2a
SRR10294979	5.5	14	2446	14-May-2015	Oman	SRS5528930	Homo sapiens	Screening	ILLUMINA	52	258871	57.3	575334	502	105488	KL2	O1
SRR10294980	5.7	661	6756	18-Jan-2015	Oman	SRS5528929	Homo sapiens	Screening	ILLUMINA	67	327863	56.8	699283	502	84663	KL47	OL101	blaOXA-48 (carbapenemase)
SRR10294981	5.4	4547	6757	21-Jul-2015	Oman	SRS5528928	Homo sapiens	respiratory	ILLUMINA	44	250675	57.3	624801	575	121929	KL2	O1
SRR10294982	5.9	185	6758	11-May-2015	Oman	SRS5528927	Homo sapiens	urine	ILLUMINA	96	284332	56.6	750528	508	61674	KL130	O1	blaNDM-1
SRR10294983	5.9	14	2767	11-May-2015	Oman	SRS5528926	Homo sapiens	respiratory	ILLUMINA	112	289512	56.7	598503	534	52434	KL2	O1	blaOXA-232 (carbapenemase)
SRR10294984	5.9	11	1750	06-May-2015	Oman	SRS5528925	Homo sapiens	Screening	ILLUMINA	87	270396	56.8	445234	528	68060	KL14	OL104	blaNDM-1
SRR10294985	5.4	147	2092	06-May-2015	Oman	SRS5528924	Homo sapiens	wound	ILLUMINA	34	430975	57.2	737522	516	160280	KL64	O2a
SRR10294986	5.5	147	2092	06-May-2015	Oman	SRS5528923	Homo sapiens	urine	ILLUMINA	48	396459	57.2	916476	520	114371	KL64	O2a	blaNDM-1
SRR10294987	5.6	11	663	04-May-2015	Oman	SRS5528922	Homo sapiens	wound	ILLUMINA	90	203465	57.3	574810	515	61880	KL15	O4	blaNDM-1
SRR10294988	5.7	147	2092	09-Sep-2015	Oman	SRS5528921	Homo sapiens	urine	ILLUMINA	95	295654	57.0	916570	502	59557	KL64	O2a	blaNDM-1 / blaOXA-232 (carbapenemase)
SRR10294989	6.0	11	1750	18-Jan-2015	Oman	SRS5528920	Homo sapiens	urine	ILLUMINA	103	265810	56.7	781855	518	58168	KL14	OL104	blaNDM-1
SRR10294990	5.6	147	97	28-Apr-2015	Oman	SRS5528919	Homo sapiens	Biopsy	ILLUMINA	59	376266	57.1	2081962	570	94773	KL64	O2a	blaOXA-181 (carbapenemase)
SRR10294991	5.7	11	1750	27-Apr-2015	Oman	SRS5528918	Homo sapiens	wound	ILLUMINA	80	270396	57.1	410912	518	71700	KL14	O3b	blaNDM-1 / blaOXA-232 (carbapenemase)
SRR10294992	5.5	231	2102	15-Jul-2015	Oman	SRS5528917	Homo sapiens	Biopsy	ILLUMINA	65	395844	57.1	935355	543	84747	KL51	O1	blaOXA-232 (carbapenemase)
SRR10294993	5.7	661	6756	13-Jan-2015	Oman	SRS5528916	Homo sapiens	Screening	ILLUMINA	52	671456	56.8	915220	503	109499	KL47	OL101	blaOXA-48 (carbapenemase)
SRR10294994	5.6	147	97	26-Apr-2015	Oman	SRS5528915	Homo sapiens	wound	ILLUMINA	62	290903	57.2	1359454	521	90134	KL64	O2a	blaOXA-181 (carbapenemase)
SRR10294995	5.5	231	2102	26-Apr-2015	Oman	SRS5528914	Homo sapiens	respiratory	ILLUMINA	79	355687	57.1	508148	542	70229	KL51	O1
SRR10294996	5.7	11	6736	26-Apr-2015	Oman	SRS5528913	Homo sapiens	urine	ILLUMINA	74	212820	57.1	532912	514	77546	KL14	OL104	blaNDM-1 / blaOXA-232 (carbapenemase)
SRR10294997	5.7	147	2092	26-Apr-2015	Oman	SRS5528912	Homo sapiens	wound	ILLUMINA	72	379359	57.0	916320	509	78818	KL64	O2a	blaNDM-1
SRR10294998	5.6	231	2102	21-Jan-2015	Oman	SRS5528911	Homo sapiens	wound	ILLUMINA	80	369319	57.1	942836	509	70070	KL51	O1	blaOXA-232 (carbapenemase)
SRR10294999	5.7	11	6736	20-Apr-2015	Oman	SRS5528910	Homo sapiens	Screening	ILLUMINA	85	270396	57.1	438714	512	67483	KL14	O3b	blaNDM-1 / blaOXA-232 (carbapenemase)
SRR10295000	5.7	11	6736	20-Apr-2015	Oman	SRS5528909	Homo sapiens	Screening	ILLUMINA	78	203926	57.1	373435	516	73409	KL14	O3b	blaNDM-1 / blaOXA-232 (carbapenemase)
SRR10295001	5.7	11	6736	20-Apr-2015	Oman	SRS5528908	Homo sapiens	urine	ILLUMINA	78	270356	57.1	411462	518	72873	KL14	OL104	blaNDM-1 / blaOXA-232 (carbapenemase)
SRR10295002	5.6	25	6759	12-Jan-2015	Oman	SRS5528907	Homo sapiens	Screening	ILLUMINA	52	407873	57.2	920650	503	108112	KL2	O1
SRR10295003	5.5	11	663	12-Jul-2015	Oman	SRS5528906	Homo sapiens	blood	ILLUMINA	89	203656	57.3	480812	514	62299	KL15	O4	blaNDM-1
SRR10295004	5.7	147	2092	16-Apr-2015	Oman	SRS5528905	Homo sapiens	respiratory	ILLUMINA	86	316250	57.0	636248	500	66513	KL64	O2a	blaNDM-1
SRR10295005	5.5	231	2102	16-Apr-2015	Oman	SRS5528904	Homo sapiens	wound	ILLUMINA	75	355565	57.1	941788	504	73837	KL51	O1	blaOXA-232 (carbapenemase)
SRR10295006	5.7	147	2092	16-Apr-2015	Oman	SRS5528903	Homo sapiens	urine	ILLUMINA	68	342878	57.0	915769	520	83761	KL64	O2a	blaNDM-1
SRR10295007	5.5	231	2102	16-Apr-2015	Oman	SRS5528902	Homo sapiens	respiratory	ILLUMINA	81	368818	57.1	886995	509	68511	KL51	O1	blaOXA-232 (carbapenemase)
SRR10295008	5.8	147	97	07-Jul-2015	Oman	SRS5528901	Homo sapiens	Screening	ILLUMINA	75	250642	56.7	842842	508	76882	KL64	O2a
SRR10295009	5.5	231	2102	13-Apr-2015	Oman	SRS5528900	Homo sapiens	urine	ILLUMINA	60	355212	57.1	508147	511	91221	KL51	O1
SRR10295010	5.6	11	663	13-Apr-2015	Oman	SRS5528899	Homo sapiens	blood	ILLUMINA	91	200018	57.3	574860	536	61199	KL15	O4	blaNDM-1
SRR10295011	5.7	307	606	15-Apr-2015	Oman	SRS5528898	Homo sapiens	wound	ILLUMINA	61	298768	56.7	927152	515	93791	KL102	O2afg	blaOXA-48 (carbapenemase)
SRR10295012	5.5	231	2102	13-Apr-2015	Oman	SRS5528897	Homo sapiens	wound	ILLUMINA	71	368818	57.1	942432	509	77957	KL51	O1	blaOXA-232 (carbapenemase)
SRR10295013	5.4	231	1448	12-Apr-2015	Oman	SRS5528896	Homo sapiens	respiratory	ILLUMINA	66	465642	57.1	942530	506	82471	KL51	O1	blaOXA-232 (carbapenemase)
SRR10295014	5.5	231	2102	09-Jul-2015	Oman	SRS5528895	Homo sapiens	respiratory	ILLUMINA	58	411611	57.2	935599	524	94011	KL51	O1	blaOXA-232 (carbapenemase)
SRR10295015	5.8	147	6760	11-Jan-2015	Oman	SRS5528894	Homo sapiens	wound	ILLUMINA	61	277348	56.7	711963	597	94768	KL10	O3/O3a	blaOXA-48 (carbapenemase)
SRR10295016	5.9	11	1750	09-Apr-2015	Oman	SRS5528893	Homo sapiens	Screening	ILLUMINA	90	329076	56.8	781957	527	65317	KL14	O3b	blaNDM-1
SRR10295017	5.4	147	2092	09-Apr-2015	Oman	SRS5528892	Homo sapiens	Screening	ILLUMINA	43	491969	57.4	1362717	509	125055	KL64	O2a	blaNDM-1
SRR10295018	5.5	231	2102	09-Apr-2015	Oman	SRS5528891	Homo sapiens	wound	ILLUMINA	65	355687	57.1	508148	608	85116	KL51	O1
SRR10295019	5.9	11	1750	07-Apr-2015	Oman	SRS5528890	Homo sapiens	Biopsy	ILLUMINA	105	327423	56.8	781854	520	56401	KL14	O3b	blaNDM-1
SRR10295020	5.6	15	6740	06-Apr-2015	Oman	SRS5528889	Homo sapiens	Screening	ILLUMINA	71	225356	57.1	805899	520	78532	KL19	O1	blaNDM-1
SRR10295021	5.6	38	1799	05-Apr-2015	Oman	SRS5528888	Homo sapiens	Screening	ILLUMINA	108	215049	57.0	541155	503	52235	KL52	OL101	blaOXA-232 (carbapenemase)
SRR10295022	5.9	11	1750	05-Apr-2015	Oman	SRS5528887	Homo sapiens	urine	ILLUMINA	80	329076	56.8	439979	511	74184	KL14	O3b	blaNDM-1
SRR10295023	5.7	101	6752	02-Apr-2015	Oman	SRS5528886	Homo sapiens	Screening	ILLUMINA	120	287670	57.0	771266	500	47337	KL17	O1	blaNDM-1
SRR10295024	5.7	15	6739	31-Mar-2015	Oman	SRS5528885	Homo sapiens	Screening	ILLUMINA	77	256538	57.0	489755	526	74129	KL24	O1	blaOXA-48 (carbapenemase)
SRR10295025	5.7	11	6736	09-Jul-2015	Oman	SRS5528884	Homo sapiens	respiratory	ILLUMINA	87	216398	57.1	411301	518	65407	KL14	OL104	blaNDM-1 / blaOXA-232 (carbapenemase)
SRR10295026	5.8	15	6762	31-Mar-2015	Oman	SRS5528883	Homo sapiens	Biopsy	ILLUMINA	89	270702	56.9	474913	514	64640	KL112	O1	blaNDM-1 / blaOXA-232 (carbapenemase)
SRR10295027	5.5	290	6763	30-Mar-2015	Oman	SRS5528882	Homo sapiens	wound	ILLUMINA	84	285221	57.2	420192	502	65052	KL21	O1	blaNDM-1
SRR10295028	5.7	273	2624	08-Jan-2015	Oman	SRS5528881	Homo sapiens	wound	ILLUMINA	96	218124	57.1	555585	509	58942	KL74	O3b	blaNDM-1
SRR10295029	5.5	231	2102	29-Mar-2015	Oman	SRS5528880	Homo sapiens	NA	ILLUMINA	61	452897	57.1	934707	503	90423	KL51	O1	blaOXA-232 (carbapenemase)
SRR10295030	5.5	231	2102	29-Mar-2015	Oman	SRS5528879	Homo sapiens	Screening	ILLUMINA	47	484765	57.1	941655	759	117063	KL51	O1	blaOXA-232 (carbapenemase)
SRR10295031	5.7	14	6764	29-Mar-2015	Oman	SRS5528878	Homo sapiens	Screening	ILLUMINA	109	194330	57.2	767905	521	52503	KL2	O1	blaNDM-1
SRR10295032	5.5	231	2102	24-Mar-2015	Oman	SRS5528877	Homo sapiens	respiratory	ILLUMINA	69	426364	57.1	935899	523	79992	KL51	O1	blaOXA-232 (carbapenemase)
SRR10295033	5.6	231	2102	24-Mar-2015	Oman	SRS5528876	Homo sapiens	blood	ILLUMINA	70	452434	57.1	935869	537	79622	KL51	O1	blaOXA-232 (carbapenemase)
SRR10295034	5.6	231	2102	24-Mar-2015	Oman	SRS5528875	Homo sapiens	respiratory	ILLUMINA	66	452999	57.1	936411	512	84492	KL51	O1	blaOXA-232 (carbapenemase)
SRR10295035	5.9	11	1750	23-Mar-2015	Oman	SRS5528874	Homo sapiens	respiratory	ILLUMINA	96	327756	56.8	421268	502	61722	KL14	O3b	blaNDM-1
SRR10295036	5.9	11	1750	06-Jul-2015	Oman	SRS5528873	Homo sapiens	swab	ILLUMINA	91	329076	56.8	782090	528	65125	KL14	OL104	blaNDM-1
SRR10295037	5.7	15	6739	23-Mar-2015	Oman	SRS5528872	Homo sapiens	wound	ILLUMINA	93	193942	57.0	418366	546	61457	KL24	O1	blaOXA-48 (carbapenemase)
SRR10295038	5.5	231	2102	18-Mar-2015	Oman	SRS5528871	Homo sapiens	Screening	ILLUMINA	57	454257	57.1	935454	537	97213	KL51	O1	blaOXA-232 (carbapenemase)
SRR10295039	5.5	231	2102	18-Mar-2015	Oman	SRS5528870	Homo sapiens	wound	ILLUMINA	59	451983	57.1	935989	559	93922	KL51	O1	blaOXA-232 (carbapenemase)
SRR10295040	5.5	231	2102	17-Mar-2015	Oman	SRS5528869	Homo sapiens	Screening	ILLUMINA	49	484765	57.1	941451	543	112085	KL51	O1	blaOXA-232 (carbapenemase)
SRR10295041	5.9	11	1750	17-Mar-2015	Oman	SRS5528868	Homo sapiens	wound	ILLUMINA	127	299559	56.8	781957	512	46624	KL14	OL104	blaNDM-1
SRR10295042	5.9	11	1750		Oman	SRS5528867	Homo sapiens	Human body sites or biosamples	ILLUMINA	89	294730	56.8	439142	507	66652	KL14	OL104	blaNDM-1
SRR10295043	5.5	231	2102	17-Sep-2015	Oman	SRS5528866	Homo sapiens	wound	ILLUMINA	72	452085	57.1	935899	500	76321	KL51	O1	blaOXA-232 (carbapenemase)
SRR10295044	5.4	147	2092	01-Jan-2015	Oman	SRS5528865	Homo sapiens	wound	ILLUMINA	42	729359	57.4	1042333	513	128185	KL64	O2a	blaNDM-1
SRR10295045	5.7	147	2092	15-Mar-2015	Oman	SRS5528864	Homo sapiens	wound	ILLUMINA	76	432336	57.0	916475	502	74713	KL64	O2a	blaNDM-1
SRR10295046	5.4	236	6741		Oman	SRS5528863	Homo sapiens	Human body sites or biosamples	ILLUMINA	60	277687	57.2	508178	553	90501	KL127	OL101
SRR10295047	5.7	147	2092	05-Jul-2015	Oman	SRS5528862	Homo sapiens	Biopsy	ILLUMINA	77	309826	57.0	916669	509	74461	KL64	O2a	blaNDM-1
SRR10295048	5.6	231	2102	06-Jan-2015	Oman	SRS5528861	Homo sapiens	Screening	ILLUMINA	72	368797	57.1	727950	509	77760	KL51	O1	blaOXA-232 (carbapenemase)
SRR10295049	5.5	15	6765	11-Mar-2015	Oman	SRS5528860	Homo sapiens	respiratory	ILLUMINA	74	260792	57.2	708131	600	74145	KL24	O1
SRR10295050	5.6	147	6596	10-Mar-2015	Oman	SRS5528859	Homo sapiens	HVS	ILLUMINA	54	491969	57.2	1087561	509	103353	KL64	O2a	blaOXA-48 (carbapenemase)
SRR10295051	5.6	147	2092	09-Mar-2015	Oman	SRS5528858	Homo sapiens	urine	ILLUMINA	69	296669	56.9	915681	520	81517	KL64	O2a	blaNDM-1
SRR10295052	5.5	231	2102	09-Mar-2015	Oman	SRS5528857	Homo sapiens	urine	ILLUMINA	74	453772	57.1	934850	500	74720	KL51	O1	blaOXA-232 (carbapenemase)
SRR10295053	5.9	11	1750	08-Mar-2015	Oman	SRS5528856	Homo sapiens	Screening	ILLUMINA	89	329642	56.8	439199	528	66541	KL14	O3b	blaNDM-1
SRR10295054	5.9	11	1750	08-Mar-2015	Oman	SRS5528855	Homo sapiens	enviromental sample	ILLUMINA	86	329642	56.8	439199	528	68928	KL14	OL104	blaNDM-1
SRR10295055	5.9	11	1750	08-Mar-2015	Oman	SRS5528854	Homo sapiens	Catheter tip	ILLUMINA	92	270396	56.8	655804	504	64415	KL14	OL104	blaNDM-1
SRR10295056	5.9	11	1750	08-Mar-2015	Oman	SRS5528853	Homo sapiens	Catheter tip	ILLUMINA	93	234290	56.8	781957	523	63719	KL14	OL104	blaNDM-1
SRR10295057	5.6	231	2102	05-Mar-2015	Oman	SRS5528852	Homo sapiens	Screening	ILLUMINA	72	451794	57.1	935172	524	77378	KL51	O1	blaOXA-232 (carbapenemase)
SRR10295058	5.7	147	2092	05-Jul-2015	Oman	SRS5528851	Homo sapiens	Screening	ILLUMINA	80	292595	57.0	624182	500	70974	KL64	O2a	blaNDM-1
SRR10295059	6.0	11	1750	05-Mar-2015	Oman	SRS5528850	Homo sapiens	urine	ILLUMINA	99	328966	56.7	524163	518	60502	KL14	O3b	blaNDM-1
SRR10295060	5.7	3249	6566	02-Mar-2015	Oman	SRS5528849	Homo sapiens	wound	ILLUMINA	60	392138	57.0	1001081	530	94410	KL183	OL101	blaOXA-48 (carbapenemase)
SRR10295061	5.9	11	1750	02-Mar-2015	Oman	SRS5528848	Homo sapiens	Screening	ILLUMINA	92	270396	56.8	781957	512	64375	KL14	OL104	blaNDM-1
SRR10295062	5.5	867	6766	02-Mar-2015	Oman	SRS5528847	Homo sapiens	Screening	ILLUMINA	101	184342	57.2	802267	528	54835	KL81	OL101
SRR10295063	5.8	73	6738	02-Mar-2015	Oman	SRS5528846	Homo sapiens	respiratory	ILLUMINA	117	168116	57.0	502017	512	49278	KL25	O1
SRR10295064	5.5	231	2102	02-Mar-2015	Oman	SRS5528845	Homo sapiens	Screening	ILLUMINA	63	453381	57.1	936856	559	87549	KL51	O1	blaOXA-232 (carbapenemase)
SRR10295065	5.9	11	1750	01-Mar-2015	Oman	SRS5528844	Homo sapiens	NA	ILLUMINA	99	234290	56.8	439199	528	59832	KL14	OL104	blaNDM-1
SRR10295066	5.5	231	2102	23-Feb-2015	Oman	SRS5528843	Homo sapiens	wound	ILLUMINA	68	368818	57.1	887056	509	81474	KL51	O1	blaOXA-232 (carbapenemase)
SRR10295067	5.7	147	2092	23-Feb-2015	Oman	SRS5528842	Homo sapiens	wound	ILLUMINA	68	342674	57.0	915874	509	84341	KL64	O2a	blaNDM-1
SRR10295068	5.9	11	1750	23-Feb-2015	Oman	SRS5528841	Homo sapiens	Screening	ILLUMINA	88	328974	56.8	781957	511	67335	KL14	OL104	blaNDM-1
SRR10295069	5.5	231	2102	05-Jul-2015	Oman	SRS5528840	Homo sapiens	wound	ILLUMINA	53	388461	57.2	1130715	638	102835	KL51	O1	blaOXA-232 (carbapenemase)
SRR10295070	5.7	11	6736	17-Jun-2015	Oman	SRS5528839	Homo sapiens	blood	ILLUMINA	79	322235	57.1	439194	512	72630	KL14	O3b	blaNDM-1 / blaOXA-232 (carbapenemase)
SRR10295071	5.6	231	2102	22-Jan-2015	Oman	SRS5528838	Homo sapiens	urine	ILLUMINA	76	452098	57.1	935723	537	73063	KL51	O1	blaOXA-232 (carbapenemase)
SRR11531456	5.6	15	6121	01-Jul-2019	Kuwait	SRS6468443	Homo sapiens	SCREENING	ILLUMINA	105	285347	57.2	709002	501	53386	KL48	O1	blaNDM-1
SRR11531459	5.5	43		01-Jul-2019	Kuwait	SRS6468440	Homo sapiens	SCREENING	ILLUMINA	52	381165	57.3	787875	540	106219	KL61	O1
SRR11531460	5.7	231	7663		Oman	SRS6468439	Homo sapiens	Human body sites or biosamples	ILLUMINA	67	338107	57.0	905572	500	84634	KL51	O1	blaNDM-5 / blaOXA-232 (carbapenemase)
SRR11531461	5.5	231	4990	01-Jul-2019	Kuwait	SRS6468438	Homo sapiens	SCREENING	ILLUMINA	58	400045	57.1	934543	643	95108	KL51	O1
SRR11531462	5.6	231	1448	01-Jul-2019	Kuwait	SRS6468437	Homo sapiens	SCREENING	ILLUMINA	62	387217	57.0	942736	609	90563	KL51	O1	blaOXA-232 (carbapenemase)
SRR11531463	5.5	231	4990		Oman	SRS6468436	Homo sapiens	Rectal swab	ILLUMINA	68	355459	57.1	935311	547	81402	KL51	O1	blaOXA-232 (carbapenemase)
SRR9122667	5.4	147	2092	01-Jan-2015	Oman	SRS4818221	Homo sapiens	urine	ILLUMINA	45	432336	57.4	1271417	509	119503	KL64	O2a	blaNDM-1
SRR9122668	5.5	231	2102	01-Jan-2015	Oman	SRS4818220	Homo sapiens	missing	ILLUMINA	62	465877	57.1	941468	590	88973	KL51	O1	blaOXA-232 (carbapenemase)
SRR9122669	5.5	11	663	01-Jan-2015	Oman	SRS4818219	Homo sapiens	respiratory isolate	ILLUMINA	97	168339	57.3	574648	507	56877	KL15	O4
SRR9122670	5.5	231	6734	01-Jan-2015	Oman	SRS4818218	Homo sapiens	Fecal screening	ILLUMINA	87	297329	57.1	557412	511	63722	KL51	O1	blaOXA-232 (carbapenemase)
SRR9122671	5.9	11	1750	01-Jan-2015	Oman	SRS4818217	Homo sapiens	urine	ILLUMINA	91	294730	56.8	439142	528	65154	KL14	OL104	blaNDM-1
SRR9122673	5.6	231	6735	01-Jan-2015	Oman	SRS4818215	Homo sapiens	urine	ILLUMINA	81	355687	57.1	938893	517	68952	KL51	O1
SRR9122674	5.7	15	6769	01-Jan-2015	Oman	SRS4818214	Homo sapiens	urine	ILLUMINA	89	225140	56.7	387134	514	64457	KL112	O1	blaNDM-1 / blaOXA-232 (carbapenemase)
SRR9122675	5.9	11	1750	01-Jan-2015	Oman	SRS4818213	Homo sapiens	Urine Isolate	ILLUMINA	85	270396	56.8	656699	517	69798	KL14	OL104	blaNDM-1
SRR9122677	5.6	231	6735	01-Jan-2015	Oman	SRS4818211	Homo sapiens	urine	ILLUMINA	78	355687	57.1	661241	517	71358	KL51	O1	blaOXA-232 (carbapenemase)
WHKp1	5.7	14	2216	2014	UAE	ERS6839026	Homo sapiens	Human body sites or biosamples	ILLUMINA	244	56026	56.9	300112	201	23474	KL64	O1	blaNDM-1
